# Supplementary material for: Mining Association Rules From a Multimodal Dataset of a Digital Therapeutics Application for Sleep Improvement Through a Healthy Lifestyle: Quantitative Study
Source: JMIR Form Res. 2026 Jul 6;10:e75358. doi: 10.2196/75358 (PMC13335750; doi:10.2196/75358)
Supplement: Multimedia Appendix 1 [file formative-v10-e75358-s001.zip]

Archive with 3 entries (2 files):
- replication/
- replication/replication_code.ipynb
- replication/synthetic_df.csv
