# Supplementary material for: Mining Association Rules From a Multimodal Dataset of a Digital Therapeutics Application for Sleep Improvement Through a Healthy Lifestyle: Quantitative Study
Source: JMIR Form Res. 2026 Jul 6;10:e75358. doi: 10.2196/75358 (PMC13335750; doi:10.2196/75358)
Supplement: Multimedia Appendix 1 [file formative-v10-e75358-s001.zip › replication/replication_code.ipynb]

# %% [markdown]
# Replication Code

In the following notebook you can find all code that was used to create the association rules. You can run the code by loading the file "dummy_data.csv", which has the same items in the same frequency as the original data set, but does not reflect any real participants or days. 

We use the apriori and association rules functions implemented in the mlxtend library. 

# %% [code]
# Import Packages
import pandas as pd
import matplotlib.pyplot as plt
import numpy as np

from sklearn.utils import resample
import statsmodels.api as sm
from scipy.stats import chi2_contingency

from mlxtend.frequent_patterns import apriori, association_rules, fpgrowth
from mlxtend.preprocessing import TransactionEncoder

# %% [markdown]
### Load the synthetic data

# %% [code]
df = pd.read_csv("synthetic_df.csv")
df.head()

# %% [markdown]
### Frequent Item Sets

# %% [code]
# Create frequent itemsets using the apriori algorithm
frequent_itemsets = apriori(df, min_support=0.1, use_colnames= True)

# Remove all itemsets with only one item
frequent_itemsets["n_items"] = frequent_itemsets["itemsets"].apply(lambda x: len(x)) 
frequent_itemsets = frequent_itemsets[frequent_itemsets["n_items"]>1]

# Show the 10 most frequent item sets
frequent_itemsets.sort_values("support", ascending=False)[:10]

# %% [code]
# Create Rules
rules = association_rules(apriori(df, min_support=0.1, use_colnames= True), metric="confidence", min_threshold=0.5, support_only=False)
rules["antecedents"] = rules["antecedents"].apply(list)
rules["consequents"] = rules["consequents"].apply(list)

# Round all values for better visualization
rules = round(rules,2)

# Show the 10 strongest rules rules
print("Total Number of Generated Rules: ",len(rules))
rules.sort_values("lift", ascending=False)[:10]

# %% [code]
# Plot the key metrics
plt.rcParams["figure.figsize"] = (5, 4)
plt.scatter(rules["support"], rules["confidence"],c=rules["lift"])
plt.xlabel("Support")
plt.ylabel("Confidence")
plt.colorbar(label="Lift")
plt.title("Confidence, Support and Lift of All Generated Association Rules")
plt.savefig("conf_sup_lift.pdf", transparent=True)
plt.show()

# %% [markdown]
## Chi-Square Test

# %% [code]
p = []
chi2 = []
for i, row in rules.iterrows():

    ant = row["antecedents"][0]
    con = row["consequents"][0]

    a = len((df[df[ant]==True]) & (df[df[con]==True]))
    b = len((df[df[ant]==True]) & (df[df[con]!=True]))
    c = len((df[df[ant]!=True]) & (df[df[con]==True]))
    d = len((df[df[ant]!=True]) & (df[df[con]!=True]))
    
    observed = np.array([[a, b], [c, d]])

    # Perform the Chi-squared test
    chi2_statistic, p_value, dof, expected_freq = chi2_contingency(observed)
    p.append(p_value)
    chi2.append(chi2_statistic)
    
rules["chi2"] = chi2 
rules["p-value"] = p 

# %% [code]
rules.head()

# %% [code]
maxlift = []
maxsupport = []
lift = []
confidence = []
support = []

for i in range(1000):
    df_synthetic = pd.DataFrame()
    
    for c in df.columns:
        df_synthetic[c] = np.random.permutation(df[c].values)
    
    rules_permutation = association_rules(apriori(df_synthetic, min_support=0.1, use_colnames= True), metric="confidence", min_threshold=0.5, support_only=False)
    rules_permutation["antecedents"] = rules_permutation["antecedents"].apply(list)
    rules_permutation["consequents"] = rules_permutation["consequents"].apply(list)
    
    rules_permutation = round(rules_permutation,3)
    
    lift.extend(list(rules_permutation["lift"]))
    support.extend(list(rules_permutation["support"]))
    confidence.extend(list(rules_permutation["confidence"]))
    maxlift.append(rules_permutation["lift"].max())
    maxsupport.append(rules_permutation["support"].max())

# %% [code]
# Plot distribution of Support
plt.rcParams["figure.figsize"] = (5, 3)
plt.hist(support, bins=50, density=True, color = "midnightblue",  alpha=0.5)
plt.hist(rules["support"], bins=100, color="midnightblue", density=True)
plt.title("Distribution of the Support of all Rules in 1000 Permutations")
plt.xlabel("Support")
plt.ylabel("Probability Density")
plt.show()

# %% [code]
# Plot distribution of Confidence
plt.rcParams["figure.figsize"] = (5, 3)
plt.hist(confidence, bins=100, density=True, color="midnightblue", alpha=0.5)
plt.hist(rules["confidence"], bins=100, color="midnightblue", density=True)
plt.title("Distribution of the Confidence of all Rules in 1000 Permutations")
plt.xlabel("Confidence")
plt.ylabel("Probability Density")
plt.legend(["1000 Permutations", "Real Data Set"])
plt.show()

# %% [code]
# Plot distribution of Lift
plt.rcParams["figure.figsize"] = (5, 3)
plt.hist(lift, bins=50, density=True, color = "midnightblue",  alpha=0.5)
plt.hist(rules["lift"], bins=100, color="midnightblue", density=True)
plt.title("Distribution of the Lift of all Rules in 1000 Permutations")
plt.xlabel("Lift")
plt.ylabel("Probability Density")
plt.show()
