# Supplementary material for: Mining Association Rules From a Multimodal Dataset of a Digital Therapeutics Application for Sleep Improvement Through a Healthy Lifestyle: Quantitative Study
Source: JMIR Form Res. 2026 Jul 6;10:e75358. doi: 10.2196/75358 (PMC13335750; doi:10.2196/75358)
Supplement: Multimedia Appendix 1 [file formative-v10-e75358-s001.zip › replication/synthetic_df.csv]

<1k steps	<2h screentime	<4h sleep duration	>1 h SOL	>10 min SOL	>10k steps	>1h awake	>5 arousals	>8h screentime	>8h sleep duration	clinic	coach message	education	food	high fatigue	high mood	high sq	high stress	low fatigue	low mood	low sq	low stress	many arousals	mind	move	no arousals	onboarding	pain	snoozed <15min	snoozed >1 hour	user message
False	True	False	False	False	False	False	False	False	False	True	True	True	False	False	False	False	False	False	False	False	False	False	False	False	False	False	False	True	True	False
False	False	False	False	False	False	False	False	False	False	False	False	True	False	False	False	False	True	False	False	False	False	False	False	False	False	False	False	True	False	False
False	False	False	False	False	False	False	False	False	False	False	False	False	True	False	False	False	False	False	False	False	False	False	False	True	False	False	False	True	False	False
False	False	True	False	False	False	False	False	False	True	False	False	True	True	False	False	False	False	False	False	False	False	False	False	True	False	False	False	False	False	False
False	False	False	False	False	True	False	False	False	False	False	False	True	True	False	False	False	False	False	False	True	False	False	True	False	False	False	False	False	False	False
False	False	False	False	False	False	False	False	False	True	True	False	True	True	False	False	False	False	False	False	False	False	False	False	True	False	False	False	False	False	False
False	True	False	False	False	False	False	False	False	True	True	False	True	False	False	False	True	False	False	False	False	False	False	True	True	True	False	True	False	False	False
False	False	False	False	False	False	False	False	False	False	False	False	False	False	False	False	False	False	True	False	False	False	False	False	False	True	False	False	False	False	False
True	False	False	False	False	True	False	False	True	False	False	False	True	False	False	False	False	False	False	False	False	False	False	True	True	False	False	False	False	False	False
False	False	False	False	False	False	False	False	False	False	False	False	False	False	False	False	False	False	False	False	False	False	False	False	True	True	False	False	True	False	False
False	False	False	False	False	False	False	False	False	False	False	True	False	False	False	False	False	False	False	False	False	False	False	False	True	True	False	False	False	False	False
False	False	False	False	False	False	False	False	True	True	False	False	False	True	False	False	False	False	False	False	False	False	False	False	True	False	False	False	False	False	False
False	True	False	False	False	False	False	False	False	True	False	False	False	True	False	False	False	False	False	False	False	False	False	False	True	False	False	False	False	False	False
False	False	False	False	False	False	False	False	True	False	True	False	False	False	False	False	False	False	False	False	False	False	False	False	True	False	False	True	False	False	False
False	False	False	False	False	True	False	False	False	False	False	False	True	False	False	False	False	False	False	False	True	False	False	False	True	False	False	False	False	False	False
False	False	False	False	False	False	False	False	True	True	False	False	False	True	False	False	False	False	False	False	False	False	False	True	False	True	False	False	True	False	False
False	False	False	False	False	False	False	False	False	False	False	True	False	False	False	False	False	True	False	False	True	False	False	False	True	False	False	False	False	False	False
False	True	False	False	False	False	False	False	False	True	False	False	True	False	False	False	False	False	False	False	True	False	False	False	True	False	False	False	True	False	False
False	False	False	False	False	False	False	False	False	True	True	True	True	False	False	False	False	True	True	False	False	False	False	False	True	True	False	True	False	True	False
False	False	False	False	False	False	False	False	True	False	False	True	True	True	False	False	False	False	False	False	False	False	False	False	False	True	False	False	False	False	False
False	False	False	False	False	False	False	False	False	True	False	False	True	False	False	True	False	True	False	False	False	False	False	False	False	False	False	False	False	False	False
False	False	False	False	False	False	False	False	True	True	False	False	True	True	False	False	False	False	False	False	False	False	False	False	True	False	False	False	True	False	False
False	False	False	False	False	False	False	False	True	True	False	True	True	True	True	False	False	False	False	False	False	False	False	False	False	True	False	False	False	False	False
False	False	False	False	False	False	False	False	False	False	False	True	True	False	False	False	False	True	False	False	False	False	True	True	False	True	False	False	False	False	False
False	False	False	False	False	False	False	False	False	True	False	False	False	True	False	False	True	False	False	False	False	False	True	True	True	True	True	False	False	False	True
True	False	False	False	False	False	False	False	False	False	False	False	False	True	False	False	False	False	False	False	False	False	False	False	False	False	False	False	False	False	False
False	True	False	False	False	False	False	False	False	False	False	False	False	True	False	False	False	False	False	False	False	False	True	False	True	False	False	True	False	False	False
False	False	False	False	False	False	False	False	True	False	False	True	False	False	False	False	False	False	False	False	False	False	False	True	False	False	False	True	False	False	False
False	False	False	False	False	False	False	False	False	False	False	False	True	True	False	False	False	False	False	False	False	False	False	False	False	True	False	True	True	False	False
False	False	False	False	False	False	False	False	True	True	False	False	True	False	False	False	False	False	False	False	False	False	False	False	False	False	False	False	False	False	True
False	False	False	False	False	False	False	False	False	False	False	False	True	False	False	False	False	False	False	False	False	False	False	False	True	False	False	False	False	False	False
False	False	False	False	False	False	False	False	False	False	False	False	True	True	False	False	False	False	False	False	False	False	False	True	True	False	False	False	False	True	True
False	False	False	False	False	False	True	False	False	True	False	False	False	True	False	False	False	False	False	False	False	False	False	False	True	False	False	False	False	False	False
False	False	True	False	False	False	False	False	False	False	False	False	False	False	False	False	False	False	False	False	False	False	False	False	False	True	False	False	True	False	True
False	False	False	False	False	False	False	False	False	False	True	True	True	True	False	False	True	False	False	False	False	False	False	False	False	True	False	False	True	False	False
False	False	False	False	False	False	False	False	True	False	False	False	True	False	False	False	False	False	False	False	False	False	False	False	False	True	False	False	False	False	False
False	False	False	False	False	False	False	False	False	True	False	False	False	True	False	False	False	True	False	False	False	False	False	False	False	False	False	False	False	False	False
False	False	False	False	False	False	False	False	False	False	False	False	False	True	False	False	False	False	True	False	False	False	False	False	True	False	False	False	False	False	False
False	False	False	False	False	False	False	False	False	False	False	True	True	True	False	False	False	False	False	False	False	False	False	True	False	False	False	False	False	False	False
False	False	False	False	False	False	False	False	False	True	False	False	False	True	False	False	True	False	False	False	False	False	False	False	True	False	False	False	False	False	False
False	False	False	False	False	True	True	True	False	False	False	False	True	True	False	False	False	False	False	False	False	False	False	True	False	False	False	False	False	False	False
False	False	False	False	False	False	False	False	False	False	False	True	False	True	False	False	True	False	False	False	False	False	False	True	True	False	False	False	False	False	True
False	False	False	False	False	False	False	False	False	False	True	False	False	True	True	False	False	True	False	False	False	False	False	False	False	True	False	False	True	False	False
False	False	False	False	False	True	False	False	False	True	False	False	True	False	False	True	False	True	False	False	False	False	False	True	True	True	False	False	False	False	False
False	False	False	False	False	False	False	False	False	False	False	False	False	False	False	False	False	False	False	False	False	False	False	False	True	True	False	False	False	False	False
False	False	False	False	False	False	False	False	False	False	True	False	True	True	False	False	False	False	False	False	False	False	False	False	True	False	False	False	True	False	False
False	False	False	False	False	False	False	False	False	False	False	False	True	True	False	False	False	False	False	False	False	False	False	True	True	True	False	False	False	False	False
False	False	False	False	False	False	False	False	False	False	True	False	True	False	False	False	False	False	False	False	False	False	False	True	True	False	False	False	False	False	False
False	False	False	False	False	False	False	False	False	False	False	False	True	True	False	False	False	False	True	False	False	False	False	False	False	False	False	False	False	False	True
False	False	True	False	False	False	False	False	False	False	False	False	True	False	False	False	False	False	False	False	False	False	False	False	True	True	False	False	False	False	True
False	False	False	False	False	False	False	False	False	False	False	True	True	False	False	False	True	False	False	False	False	False	False	True	False	True	False	False	True	False	False
False	False	False	False	False	False	False	True	False	True	False	True	True	False	False	False	False	False	True	False	False	False	False	False	False	False	False	True	True	False	False
False	False	False	False	False	False	False	False	False	False	True	False	False	False	False	True	True	False	False	False	False	False	False	False	False	True	False	False	False	False	False
False	False	False	False	False	False	False	False	False	False	False	False	True	False	False	False	False	False	False	False	False	False	False	True	False	False	False	False	False	False	True
False	False	False	False	False	False	False	False	False	True	False	True	True	True	False	False	False	False	False	False	False	False	False	False	False	True	False	False	False	False	False
False	False	False	False	False	False	False	False	True	True	False	False	False	False	True	False	False	False	False	False	False	False	False	False	False	True	False	False	False	False	False
False	False	False	False	False	False	False	True	False	False	False	True	False	True	False	False	False	False	False	False	False	False	False	False	False	False	False	True	False	False	False
False	False	False	False	False	False	False	False	False	False	False	False	True	True	False	False	False	False	False	False	False	False	False	False	True	False	False	False	False	False	False
False	False	True	False	False	False	True	False	True	True	False	False	True	True	False	False	False	False	False	False	False	False	False	False	True	False	False	True	True	False	False
False	False	False	False	False	False	False	False	False	True	False	False	True	True	False	False	False	False	False	False	False	False	False	False	False	True	False	False	True	False	False
False	False	False	False	False	False	False	False	True	False	False	False	True	False	False	False	False	False	False	False	False	False	True	False	False	True	False	False	False	False	False
False	False	False	False	False	False	False	False	False	True	False	False	True	False	False	False	False	False	True	False	False	False	False	False	False	False	False	False	False	False	False
False	False	False	False	False	False	False	False	True	True	True	False	True	False	False	False	False	False	False	False	False	False	False	False	False	False	False	False	False	False	False
False	False	False	False	False	False	False	False	False	False	True	False	False	False	False	False	False	False	False	False	False	False	False	False	True	False	False	False	False	False	False
False	False	False	False	False	False	False	False	False	True	False	True	True	True	False	False	False	True	False	False	True	False	False	True	False	False	False	False	True	False	False
False	False	False	False	False	False	False	False	False	False	False	False	True	False	False	False	False	False	False	False	False	False	False	True	True	False	False	False	False	False	False
False	False	False	False	False	False	False	False	False	False	False	True	True	False	False	False	False	True	False	False	False	False	False	False	False	True	False	False	True	False	False
False	False	False	False	False	False	False	False	False	False	False	False	False	False	False	False	True	False	False	False	False	False	False	False	True	False	False	False	False	False	True
False	False	False	False	False	False	True	True	False	False	True	True	True	False	False	False	False	False	False	False	True	False	False	True	True	False	False	True	False	False	False
False	False	False	False	False	False	True	False	False	True	False	False	False	True	False	False	False	False	False	False	False	False	False	False	True	True	False	False	False	False	False
False	False	False	False	False	False	False	False	False	True	False	True	True	False	False	False	False	False	False	False	False	False	False	False	True	False	False	False	True	False	False
False	False	False	False	False	False	False	False	False	True	False	False	True	True	False	False	True	False	False	False	False	False	False	False	False	False	False	False	False	False	False
False	False	False	False	False	False	False	False	False	False	False	True	True	False	False	False	False	False	False	True	False	False	False	False	False	False	False	True	False	False	True
False	False	False	False	False	False	False	True	False	False	False	True	True	True	False	False	False	False	False	False	False	False	False	False	True	False	False	False	False	False	False
False	False	False	False	False	False	False	False	False	False	True	False	True	False	False	False	False	False	False	False	False	False	False	False	True	False	False	False	False	False	False
False	False	False	False	False	True	False	False	True	False	True	False	False	True	False	False	True	False	False	False	False	False	False	True	True	False	False	True	True	False	False
False	False	False	False	True	False	True	False	False	False	False	True	True	True	False	False	False	False	False	False	False	False	False	True	True	False	False	False	False	True	False
False	False	False	False	False	False	False	False	False	False	True	False	False	True	False	False	True	False	False	False	False	False	False	False	False	True	False	False	True	False	False
False	False	False	False	False	False	False	False	False	False	False	False	True	False	False	False	False	False	False	False	False	False	False	False	True	False	False	False	False	False	False
False	False	False	False	False	False	False	False	False	True	False	False	True	False	False	False	False	False	False	False	False	False	False	False	False	True	False	True	False	False	False
False	False	False	False	False	False	False	False	False	False	True	True	False	True	False	False	False	False	False	False	False	False	False	False	False	False	False	False	False	False	False
False	False	False	False	False	False	False	False	True	True	True	False	False	True	False	False	False	False	True	False	False	False	False	False	True	False	False	False	False	False	True
False	True	False	False	False	False	False	False	True	False	False	False	False	False	False	False	False	False	False	False	False	False	False	True	False	False	False	False	False	False	True
False	False	False	False	False	False	False	False	True	True	False	False	False	True	False	False	False	False	False	False	False	False	False	False	False	False	False	False	True	False	False
True	False	False	False	False	True	False	False	True	False	True	True	False	False	False	False	False	False	False	False	False	False	False	False	True	False	False	False	True	False	False
False	False	False	False	False	False	False	False	False	True	False	False	True	True	False	False	False	False	False	False	False	False	False	True	True	False	False	False	False	False	False
False	False	False	False	True	False	False	False	False	False	False	True	True	True	True	False	True	False	False	False	False	False	False	False	True	False	False	False	False	False	False
False	False	False	False	False	False	False	False	False	True	False	False	True	False	False	False	False	True	False	False	False	True	False	False	True	True	False	False	True	False	False
False	False	False	False	False	False	False	False	False	False	False	True	False	False	False	False	False	True	False	False	False	False	False	False	False	False	False	False	False	False	False
True	False	False	False	False	False	False	False	False	False	False	False	False	False	False	False	False	False	False	False	False	False	False	False	True	False	False	False	False	False	False
False	False	False	False	False	False	False	False	False	False	False	True	True	False	False	False	False	False	False	True	False	True	False	False	False	False	False	False	False	True	False
False	False	False	False	False	False	False	False	True	False	True	True	True	True	False	False	False	False	False	False	False	False	False	False	True	False	False	False	False	False	False
False	False	False	False	False	False	False	False	False	False	True	True	True	False	False	False	False	False	True	False	True	False	False	False	True	True	True	False	True	False	True
False	False	False	True	False	True	False	False	False	False	False	True	True	False	False	False	False	True	False	False	False	False	False	False	False	False	False	False	True	False	False
False	False	False	False	False	False	False	False	False	False	True	False	True	True	False	False	False	False	False	False	True	False	False	False	True	True	True	False	False	False	True
False	False	False	False	False	False	False	False	False	False	False	False	False	True	False	False	False	False	False	False	False	False	False	False	False	True	False	False	False	False	False
False	False	False	False	False	False	False	False	True	False	True	False	False	False	False	False	False	False	False	False	False	False	False	True	True	True	False	False	False	False	False
False	False	False	False	False	False	False	False	True	True	False	True	False	True	False	False	False	False	False	False	True	False	False	True	True	False	False	True	False	False	False
False	False	False	False	False	False	False	False	False	True	False	False	True	False	False	False	False	False	False	False	False	False	False	False	False	False	True	False	True	False	False
False	False	False	False	False	False	False	False	False	False	False	False	True	True	False	False	False	False	True	False	True	False	False	False	True	False	False	False	True	False	False
False	False	False	False	False	False	False	False	True	False	False	False	False	True	False	False	True	False	False	False	False	False	False	False	False	False	False	True	True	False	False
False	True	False	False	False	False	False	False	False	True	False	False	False	False	True	True	False	False	False	False	False	False	False	False	False	True	False	False	True	True	False
False	False	False	False	False	False	False	False	True	False	False	False	True	True	False	False	False	False	False	False	False	False	False	False	False	True	False	False	False	False	False
False	True	False	False	False	False	False	False	True	True	False	True	True	False	False	False	False	False	False	False	True	False	False	False	False	False	False	False	False	False	False
False	False	False	False	False	False	False	True	False	False	True	True	True	False	False	False	False	False	False	False	False	False	False	False	True	False	False	False	False	False	False
False	True	False	False	False	True	False	False	False	False	False	True	False	True	True	False	False	False	False	False	False	False	False	False	False	True	False	True	True	False	False
False	False	False	False	False	False	False	False	False	False	True	True	True	True	False	False	False	False	False	False	False	False	False	False	True	False	False	False	False	False	False
False	False	False	False	False	False	False	False	True	True	False	True	True	True	False	False	False	False	False	False	False	False	False	False	True	False	False	False	True	False	True
False	False	False	False	False	False	False	False	False	False	True	False	True	False	False	False	False	False	False	False	False	False	False	False	True	False	False	False	True	False	False
False	False	False	False	False	False	True	False	False	False	False	False	True	False	False	False	False	False	False	False	False	False	False	False	False	False	False	False	False	False	True
False	False	False	False	False	False	False	False	True	False	True	True	True	True	False	False	False	False	False	False	True	False	False	False	False	True	False	False	False	False	False
False	False	False	False	False	False	False	False	True	False	False	False	False	True	False	False	False	False	False	False	False	False	False	False	False	False	False	True	False	False	False
False	False	False	False	False	False	False	False	True	False	False	False	True	True	False	False	False	False	False	False	False	False	False	False	True	False	False	False	True	False	False
False	False	False	False	False	False	False	False	False	False	False	False	True	True	False	False	True	False	False	False	False	False	False	False	True	True	False	True	True	False	False
False	False	False	False	False	False	False	False	False	True	False	False	True	True	False	False	True	False	False	False	False	False	False	True	False	False	False	False	False	False	False
False	False	False	False	False	False	False	False	False	False	False	False	True	True	True	True	True	False	False	True	False	False	False	True	True	True	False	False	False	False	False
False	False	False	False	False	False	False	False	False	True	True	True	True	True	True	False	False	False	False	False	True	False	False	False	False	False	False	False	True	False	False
False	False	False	False	False	False	False	False	True	False	False	False	True	False	False	False	True	False	False	False	False	False	False	True	True	False	False	False	False	False	False
False	False	False	False	False	False	False	False	False	False	False	True	True	True	False	False	True	False	True	False	False	False	False	False	True	False	False	False	True	False	False
False	False	False	False	False	False	False	False	True	True	False	True	True	True	False	False	False	False	False	False	False	False	True	False	False	False	False	False	False	False	False
False	True	False	False	False	False	False	False	False	True	False	True	True	False	False	False	False	False	False	False	False	False	False	False	False	True	True	False	False	False	True
False	False	False	False	False	False	False	False	False	False	False	False	True	True	False	False	True	False	False	False	False	False	False	False	True	True	False	False	False	False	False
False	False	False	False	False	False	False	False	False	False	False	False	False	True	False	False	False	False	False	False	True	False	False	False	True	False	False	False	False	False	False
False	False	False	False	False	False	False	False	False	True	False	False	False	False	False	False	False	False	True	False	False	False	False	False	False	False	False	False	False	False	False
False	False	False	False	False	False	False	False	False	False	False	False	True	True	False	False	False	True	False	False	False	False	False	False	False	True	False	False	True	False	False
False	False	False	False	False	False	False	False	False	False	False	True	False	False	False	False	False	False	False	False	False	False	False	False	False	False	False	False	False	False	False
False	False	False	False	False	False	False	False	False	False	False	False	True	False	False	False	False	False	True	False	False	False	False	False	True	False	False	False	True	False	False
False	True	False	False	False	True	False	False	False	True	False	False	False	True	False	False	False	False	False	False	False	False	False	True	False	False	False	False	True	False	False
False	True	False	False	False	False	False	False	False	False	False	True	True	False	False	False	False	False	False	True	False	False	False	False	True	False	False	False	True	False	True
False	False	False	False	False	False	False	False	False	False	False	False	False	True	False	False	False	False	False	False	False	False	False	True	False	False	False	False	False	False	False
False	False	False	False	False	False	False	False	False	True	False	False	True	True	False	False	False	True	False	False	False	False	False	False	True	False	False	False	True	False	False
False	False	False	False	False	False	False	False	False	False	False	False	True	False	False	False	True	False	False	False	False	False	False	False	False	False	False	False	False	False	False
False	False	False	False	False	False	False	True	False	False	False	False	True	True	False	False	False	False	True	False	True	False	False	False	False	False	False	False	False	False	False
False	True	False	False	False	False	False	False	False	True	False	False	False	False	False	False	False	False	False	False	False	False	False	True	True	True	False	False	False	False	False
False	False	False	False	False	False	False	False	True	False	False	False	True	True	False	False	False	False	False	True	False	False	False	False	False	False	False	False	True	False	False
False	False	False	False	False	False	False	False	True	False	False	False	True	True	False	False	True	False	False	False	False	False	False	False	False	False	False	False	False	False	False
False	False	False	False	False	False	False	False	False	True	False	False	False	True	False	False	False	False	False	False	False	False	False	False	True	False	False	True	True	False	False
False	False	False	False	False	False	False	False	False	False	False	False	True	False	False	False	False	False	False	False	False	False	False	False	False	True	False	False	False	False	True
False	False	False	False	False	False	False	False	True	True	False	False	True	False	False	False	False	False	False	False	False	False	False	False	True	False	False	False	False	False	False
False	False	False	False	True	False	False	True	False	True	False	False	True	True	False	False	True	False	False	False	False	False	False	False	True	False	False	False	False	False	False
False	False	False	False	False	True	False	False	False	True	False	False	True	False	False	False	False	False	True	False	False	False	False	False	False	False	False	False	False	False	False
False	False	False	False	False	False	False	False	False	True	True	False	False	True	False	True	False	True	False	False	False	False	False	False	True	False	False	False	False	True	False
False	False	False	False	False	False	False	False	False	False	True	True	True	True	False	False	False	False	True	False	False	False	False	False	False	False	True	False	False	False	True
False	False	False	False	False	False	False	False	False	True	False	False	True	False	False	False	False	False	False	False	False	False	False	False	False	True	False	False	True	False	False
False	False	False	False	False	False	False	False	False	False	True	True	True	False	False	False	False	False	False	False	False	False	False	True	True	False	False	False	False	False	False
False	True	False	False	False	False	False	False	False	True	False	False	True	True	True	False	False	False	False	False	False	False	False	False	True	False	False	False	False	False	False
False	False	False	False	False	False	False	False	True	False	False	False	True	False	False	False	True	False	False	False	False	False	False	False	True	True	False	False	False	False	False
False	True	False	False	False	False	False	False	False	False	True	False	True	True	False	False	False	True	False	False	False	False	False	False	False	False	False	False	True	False	False
False	False	False	False	True	False	False	False	True	True	False	True	True	False	False	False	False	False	False	False	False	False	False	True	True	False	False	False	True	False	False
False	True	False	False	False	False	False	False	False	False	False	False	True	True	False	False	False	True	False	False	True	True	False	False	True	True	False	False	False	False	False
False	False	False	False	False	False	False	False	False	False	True	False	False	False	False	False	False	False	False	False	False	False	False	False	True	False	False	False	False	False	False
False	False	False	False	False	False	False	False	False	False	True	True	False	False	False	False	False	False	False	False	False	False	False	True	False	False	False	False	False	False	False
False	False	False	False	False	False	False	False	True	False	False	False	False	True	False	False	True	False	False	False	False	False	False	False	True	True	False	False	False	False	False
False	False	False	False	False	True	False	False	False	True	False	False	True	True	False	False	False	True	False	False	False	False	True	False	False	True	False	False	False	False	False
False	False	False	False	False	False	False	False	True	True	False	False	False	True	False	False	False	False	False	False	False	False	False	False	False	True	False	False	False	False	False
False	False	False	False	False	False	False	False	False	True	False	False	False	True	True	False	False	False	True	False	False	True	False	False	True	False	False	False	False	False	False
False	True	False	False	False	False	False	False	False	False	True	False	True	False	False	False	False	False	False	False	False	False	False	True	True	False	False	False	True	False	False
False	False	False	False	False	True	False	False	False	True	False	False	False	False	False	False	False	False	False	False	False	True	False	False	True	False	False	False	False	False	True
False	False	False	False	False	False	False	True	False	True	False	False	True	True	False	False	False	False	False	False	False	False	False	False	True	False	False	False	True	True	False
False	True	False	False	False	True	False	False	False	False	False	False	True	True	False	False	False	False	False	False	False	False	False	False	False	False	False	False	False	False	False
False	False	False	False	False	False	True	False	True	False	True	False	True	False	False	False	False	False	False	False	False	False	False	True	True	False	False	True	False	False	False
False	False	False	False	False	False	False	False	True	False	True	False	False	True	False	False	False	False	False	False	False	False	False	False	True	False	False	False	False	False	False
False	False	False	False	False	False	False	False	False	True	True	False	True	True	False	True	False	False	False	False	True	False	False	False	True	True	False	False	False	False	False
False	False	False	False	False	False	False	False	False	True	False	False	True	True	False	True	False	True	False	False	False	False	False	True	True	False	False	True	False	False	False
False	False	False	False	False	False	False	False	False	False	False	False	True	True	False	False	True	False	True	False	False	False	False	False	True	False	False	False	True	False	False
False	False	False	False	False	False	False	False	False	False	False	True	True	False	False	False	True	False	False	False	False	False	False	False	False	False	False	False	False	False	False
False	False	False	False	True	True	False	False	False	True	False	False	False	False	False	False	False	True	False	False	False	False	False	False	False	False	False	False	True	False	False
False	False	False	False	False	False	False	False	False	False	False	False	False	False	False	False	False	False	False	False	False	False	False	False	True	True	False	False	True	False	False
False	False	False	False	False	False	False	False	False	False	False	False	False	True	False	False	False	False	True	False	False	False	False	False	False	True	False	False	False	False	False
False	True	False	False	False	True	False	False	False	True	False	True	False	True	False	False	True	False	False	False	False	False	False	False	False	True	False	False	False	False	False
False	False	False	False	False	False	False	False	False	True	False	False	True	False	False	True	False	False	False	False	False	False	False	False	True	False	False	False	False	False	False
False	False	False	False	False	False	False	False	False	True	True	True	True	False	False	False	True	False	False	False	False	False	False	False	False	True	False	False	False	False	False
False	False	False	False	False	False	True	False	False	True	True	True	True	False	False	False	True	True	False	False	False	False	False	False	False	True	False	False	True	False	False
False	False	False	False	False	True	False	False	False	True	True	False	True	False	False	False	False	False	False	False	False	False	False	False	True	False	False	False	False	False	True
False	False	False	False	False	False	False	False	False	False	False	True	False	True	False	True	True	False	False	False	False	False	False	False	True	False	False	False	False	False	False
False	False	False	False	False	False	False	False	False	True	False	False	True	True	False	False	True	False	False	False	True	False	False	True	True	False	False	True	True	True	False
False	False	False	False	False	True	False	False	False	True	False	False	False	False	False	False	False	False	False	False	False	False	False	False	False	False	False	True	False	False	False
False	False	False	False	False	False	False	False	True	False	False	True	True	True	False	False	False	False	True	False	False	False	False	False	False	True	False	False	False	False	False
False	False	False	False	False	False	False	False	True	False	True	False	True	True	False	False	False	True	False	False	False	False	False	False	False	False	False	False	False	False	False
False	False	False	False	False	False	False	False	False	False	False	False	True	True	False	False	False	True	False	False	False	False	False	False	False	False	False	False	False	False	False
False	False	False	False	False	True	False	False	False	True	True	False	False	False	False	False	False	True	False	False	False	False	False	False	False	False	False	False	False	False	False
False	False	False	False	True	False	False	False	False	False	False	False	False	True	False	False	False	False	True	False	False	False	False	False	False	False	False	False	True	False	False
False	False	False	False	False	False	False	False	False	False	False	False	False	True	False	True	True	False	True	False	False	False	False	False	True	False	False	False	False	False	False
False	False	False	False	False	False	False	False	False	False	False	False	True	False	False	False	False	False	True	False	False	True	False	False	False	False	False	False	False	False	False
False	False	False	False	False	False	False	False	False	False	False	False	True	True	False	False	True	False	True	False	False	False	False	False	True	False	False	False	True	False	False
False	False	False	False	False	False	False	False	False	False	True	False	False	False	False	False	False	False	False	False	False	False	False	True	True	False	False	False	False	False	False
False	False	False	False	False	False	False	False	True	False	False	False	False	False	False	False	True	False	False	False	False	False	True	False	True	False	False	False	False	False	False
False	False	False	False	False	False	False	False	False	True	False	False	True	True	False	False	False	False	False	False	False	False	False	True	False	True	True	False	False	False	False
False	False	False	False	False	False	False	True	False	False	True	True	False	False	False	False	False	False	False	False	False	False	False	False	True	False	False	True	False	False	False
False	False	False	False	False	False	False	True	False	True	True	False	True	False	False	False	False	False	False	True	True	False	False	False	True	True	False	False	False	False	False
False	False	False	False	False	False	False	False	True	True	False	False	True	True	False	False	False	False	False	True	False	False	False	False	False	True	False	True	True	True	False
False	False	False	False	False	False	False	False	False	False	False	False	True	True	False	False	False	True	False	False	False	False	False	False	True	True	False	True	True	False	False
False	False	True	False	False	False	False	True	False	False	False	False	True	True	False	False	False	False	False	False	False	False	False	False	True	False	False	False	False	False	False
False	False	False	False	False	True	False	False	False	True	False	False	True	False	False	True	False	False	False	False	True	False	False	False	True	False	False	False	False	False	False
False	False	False	False	False	False	False	False	False	False	False	False	False	False	True	False	False	False	False	False	False	False	False	False	False	True	False	False	False	False	False
False	False	False	False	False	False	False	False	True	False	False	False	True	True	False	False	False	False	False	False	False	False	False	False	True	True	False	False	False	False	False
False	False	False	False	False	True	False	False	False	True	False	False	False	True	False	False	False	True	False	False	False	True	False	False	True	True	False	False	False	False	False
False	False	False	False	False	False	True	False	False	False	True	False	True	True	True	False	False	False	False	False	False	False	False	True	False	False	False	False	False	False	False
False	False	False	False	False	False	False	False	True	True	False	False	True	True	False	False	False	False	False	True	False	False	False	False	True	True	False	False	False	False	False
False	False	False	False	False	False	False	False	False	False	True	False	True	True	False	False	False	False	False	False	False	True	False	True	True	True	False	True	False	False	False
False	False	False	False	False	False	False	False	False	True	False	False	True	False	True	False	False	True	True	False	False	False	False	True	True	True	False	False	False	False	False
False	False	False	False	False	False	False	False	True	False	False	False	False	True	False	False	False	False	False	False	True	False	False	True	False	True	False	False	False	False	False
False	False	False	False	False	False	False	False	False	False	False	False	True	True	False	False	False	True	True	False	True	True	False	False	False	True	False	True	False	False	False
False	False	False	True	False	False	False	False	False	False	False	False	False	True	False	False	False	False	False	False	False	False	False	True	True	True	False	False	False	True	False
False	False	True	False	False	False	False	False	False	False	True	False	False	False	False	True	True	False	False	False	False	False	False	False	True	False	False	False	False	False	False
False	False	False	False	False	False	False	False	False	True	False	False	False	True	False	True	False	False	False	False	False	False	False	False	False	False	False	False	False	False	False
False	False	False	False	False	False	False	False	False	False	False	False	False	True	False	False	False	False	False	False	False	False	False	False	True	False	False	False	False	False	False
False	False	False	False	False	False	False	False	False	False	False	False	False	True	False	False	False	False	False	False	False	False	False	False	True	False	False	False	False	False	True
False	False	False	False	False	False	False	False	False	False	False	False	True	False	False	False	False	False	False	False	False	False	False	True	True	False	False	True	False	False	False
False	False	False	False	False	False	False	False	False	False	True	False	True	False	False	False	False	False	False	False	False	False	False	True	False	True	False	False	False	False	False
False	False	False	False	False	False	False	False	False	False	False	False	True	True	False	False	False	False	False	False	False	False	False	False	True	False	False	True	True	False	False
False	False	False	False	False	False	False	False	False	False	True	False	True	True	False	False	False	False	False	False	True	False	False	False	True	True	False	False	True	False	False
False	False	False	False	False	False	False	False	False	False	False	False	True	False	False	False	False	False	True	True	False	True	False	False	True	False	False	False	True	False	False
False	False	False	False	False	False	False	False	False	False	False	True	False	True	False	False	False	False	False	False	False	False	False	False	True	False	False	False	False	False	False
False	False	False	False	False	False	False	False	False	False	False	False	True	True	False	False	False	False	False	True	True	True	False	False	False	False	False	False	False	False	False
False	False	False	False	False	True	False	False	False	False	False	False	True	True	False	False	False	False	False	False	False	True	False	False	True	False	False	False	True	False	False
False	False	False	False	False	False	False	False	False	True	False	False	True	True	False	False	False	False	False	False	False	False	False	True	False	False	False	True	True	False	False
False	False	False	False	False	False	False	False	False	False	False	False	False	True	False	False	False	False	False	False	False	False	False	False	True	False	False	False	False	False	False
False	False	False	False	True	False	False	False	False	False	False	False	True	False	True	False	False	False	False	False	False	False	False	False	False	False	False	False	False	False	False
False	False	False	False	False	False	False	False	True	False	False	False	True	False	False	False	False	False	False	False	False	False	False	True	True	False	False	False	True	False	False
False	False	False	False	False	False	True	False	False	False	True	False	True	True	False	False	False	False	False	False	False	False	False	True	True	True	False	False	False	False	True
False	False	False	False	False	False	False	False	True	True	False	True	False	False	False	True	True	False	False	False	False	False	False	False	False	True	False	False	False	False	False
False	False	False	False	False	False	False	False	False	False	False	False	False	False	False	False	False	False	False	False	False	False	False	True	True	False	False	False	False	False	False
False	False	False	False	False	False	False	False	False	False	True	False	True	True	True	False	False	True	False	False	True	False	False	False	True	False	False	False	False	False	True
False	False	False	False	False	False	False	False	False	False	False	False	True	True	False	False	False	False	False	False	False	False	False	True	True	False	False	True	True	False	False
True	False	False	False	False	False	False	False	False	False	False	False	True	False	False	True	False	False	False	False	False	False	False	True	True	False	False	False	False	False	False
False	False	False	False	False	True	True	False	True	True	False	True	False	True	False	False	False	False	False	False	False	True	False	False	False	False	False	False	True	False	False
False	False	False	False	False	False	False	False	False	False	False	False	False	False	False	False	True	False	False	False	False	False	False	False	False	False	False	True	True	False	False
False	False	False	False	False	False	False	False	True	False	True	False	True	False	False	False	False	False	False	False	True	False	False	True	True	False	False	False	False	False	False
False	False	False	False	False	False	False	False	False	False	False	False	True	False	False	True	False	False	False	False	False	False	False	False	False	True	False	True	False	False	False
False	False	False	False	True	False	False	False	False	False	False	True	True	True	False	False	False	False	False	True	False	False	False	False	True	True	False	False	True	False	True
False	False	False	False	False	False	False	False	False	False	False	False	False	True	False	False	True	False	False	False	False	False	False	False	False	True	False	False	False	False	False
False	False	False	False	False	False	False	False	True	True	False	True	False	True	False	False	False	False	False	False	True	False	False	False	False	True	False	False	False	False	False
False	False	True	False	False	False	False	False	False	True	False	False	False	True	False	False	False	False	False	False	False	False	False	False	True	False	False	True	False	False	False
False	False	True	False	False	False	False	False	False	True	False	False	False	False	False	False	True	False	False	False	False	False	False	True	True	False	False	False	False	False	False
False	False	False	False	False	False	True	False	False	True	False	True	True	False	False	False	True	False	False	False	False	False	False	False	True	False	False	False	False	False	False
False	False	False	False	False	False	False	False	False	False	False	False	True	False	False	False	False	False	False	False	False	False	False	False	False	False	False	False	False	False	False
False	False	False	False	False	False	False	False	False	False	False	False	True	False	False	False	False	False	False	False	False	False	False	False	False	False	False	False	True	False	False
False	False	False	False	False	False	False	False	False	False	True	True	True	False	False	False	False	True	False	False	False	False	False	False	True	True	False	False	False	False	False
False	False	True	False	False	False	False	False	False	False	False	False	True	False	False	False	True	True	False	False	False	False	True	False	True	True	False	False	False	False	False
False	False	False	False	False	False	False	False	True	True	False	False	True	True	False	True	False	False	True	False	False	False	False	False	True	True	False	False	False	False	False
False	False	False	False	False	False	False	False	False	True	False	True	True	True	False	True	True	False	False	False	False	False	False	False	True	True	False	True	True	False	False
False	False	False	False	False	True	False	False	False	False	False	False	True	False	False	False	False	True	False	False	False	False	False	False	False	True	False	True	False	False	False
False	False	False	False	False	False	False	False	False	True	False	False	True	True	True	False	False	False	False	False	False	False	False	False	True	True	False	False	False	False	False
False	False	False	False	False	False	False	False	False	False	False	True	True	False	False	False	False	False	False	False	False	False	False	False	True	False	False	False	True	False	False
False	False	False	True	False	False	False	False	False	True	False	False	False	True	False	False	False	False	False	False	True	False	False	False	True	True	False	False	True	False	False
False	False	False	False	False	False	False	False	False	False	False	False	True	True	False	False	False	False	False	False	False	False	False	False	True	True	False	False	False	True	False
False	False	False	False	False	False	False	False	False	True	False	False	True	True	False	False	False	False	False	False	True	False	False	False	True	False	False	False	False	False	False
False	False	False	False	False	True	False	False	False	False	False	False	True	False	False	False	False	True	False	False	False	False	False	False	True	False	False	False	False	False	False
False	False	False	False	False	False	False	False	False	True	False	False	False	False	False	True	False	False	False	False	False	False	False	False	True	True	False	False	True	False	False
False	False	True	False	False	False	False	False	False	False	False	False	False	False	False	False	False	False	False	False	False	False	False	False	True	True	False	False	True	False	False
False	False	False	False	False	False	False	False	False	False	False	False	False	False	False	False	False	True	True	False	False	False	False	True	True	False	False	False	False	False	False
False	False	False	False	False	False	False	True	False	False	False	False	True	False	False	True	False	False	False	False	True	False	False	False	True	False	False	False	False	False	False
False	False	False	False	False	False	False	False	False	False	False	True	False	False	False	False	False	False	False	False	False	False	False	False	True	False	False	False	False	False	False
False	False	False	False	False	False	False	False	False	False	False	False	False	True	False	False	False	False	False	False	False	False	False	False	True	True	False	False	False	False	False
True	False	False	False	False	True	False	False	False	False	False	True	True	True	True	False	True	False	False	False	False	False	False	True	False	True	False	False	False	False	True
False	False	False	False	False	False	True	False	False	False	False	False	True	False	False	False	True	False	False	False	False	False	False	False	False	True	False	True	False	False	False
True	True	False	False	False	False	False	False	True	True	True	False	True	False	False	True	False	False	False	False	False	False	False	False	False	False	False	False	False	False	False
False	False	False	False	True	False	False	False	False	False	False	True	True	True	False	False	False	False	False	False	False	False	False	False	False	True	False	True	True	False	False
False	False	False	False	False	False	False	False	True	True	True	False	True	False	False	False	False	False	False	True	False	False	False	False	False	True	False	False	False	False	False
True	False	False	False	False	False	False	False	False	False	True	False	False	False	False	False	True	False	False	False	False	False	False	False	True	False	False	False	False	False	False
False	False	False	False	False	False	False	False	True	False	False	True	True	False	False	False	True	False	False	False	False	False	False	False	True	False	False	False	False	False	False
False	True	False	False	False	False	False	False	False	False	False	False	False	False	False	False	False	False	False	False	False	False	False	False	False	False	False	False	False	False	False
False	False	False	False	False	False	False	False	False	False	False	False	True	False	False	False	False	False	False	False	False	False	False	False	True	False	False	False	True	False	False
False	False	False	False	False	False	False	True	True	True	True	False	True	True	False	False	False	False	False	False	False	False	False	False	True	False	False	False	False	False	False
False	False	False	False	False	False	False	False	False	False	False	False	False	False	False	False	False	False	False	False	False	False	False	False	False	False	False	False	False	False	True
True	False	False	False	False	False	False	False	True	True	True	False	True	False	False	False	True	False	False	False	False	False	False	False	True	False	False	False	True	False	False
False	False	False	False	False	False	False	False	False	False	False	False	True	True	False	False	False	False	False	False	False	False	False	True	False	False	False	True	False	False	True
False	False	False	False	False	False	False	False	False	False	False	True	True	False	False	False	False	False	False	False	False	False	False	False	False	True	False	True	False	False	False
False	True	False	False	False	False	False	False	False	True	False	True	True	False	False	False	False	False	False	False	False	False	False	True	True	False	False	False	True	False	False
False	False	False	False	False	True	False	False	False	True	False	False	True	True	False	False	False	False	False	False	False	False	False	False	False	False	False	False	True	False	False
False	False	False	False	False	False	False	False	False	False	False	False	True	True	False	True	True	False	False	False	False	False	False	False	True	False	False	False	True	True	False
False	False	False	False	False	False	False	False	False	False	True	False	False	True	False	False	False	False	False	False	False	False	False	False	False	False	False	False	True	False	False
False	False	False	False	False	False	False	False	True	False	False	False	True	False	False	False	True	False	False	False	False	False	False	False	False	False	False	False	True	False	True
False	False	False	False	False	False	False	False	False	False	False	False	False	False	True	False	False	False	False	False	False	False	False	True	True	False	False	True	False	False	False
False	False	False	False	False	False	False	False	False	False	False	False	True	False	False	False	True	False	False	False	False	False	False	False	True	False	False	False	False	False	False
False	True	False	False	False	False	False	False	True	False	False	False	True	True	False	False	False	True	True	False	True	False	False	False	False	True	False	True	False	False	False
False	False	False	False	False	False	False	False	False	False	False	False	False	False	False	False	False	True	False	True	True	False	False	False	False	False	False	True	True	False	False
False	False	False	False	False	False	False	False	False	False	False	True	True	True	False	False	False	False	False	False	False	False	False	False	True	False	False	False	False	False	False
False	False	False	False	False	False	False	False	False	True	False	True	False	False	False	False	False	False	False	False	True	False	False	True	True	True	False	False	False	False	False
False	False	False	False	False	False	False	True	False	False	False	False	False	True	False	False	False	False	False	False	True	False	False	False	False	False	False	False	False	True	False
False	False	False	False	False	False	False	False	False	True	True	False	False	False	False	False	False	False	False	True	True	False	False	False	True	False	False	True	False	False	False
False	False	False	False	False	False	False	False	False	True	False	False	True	True	False	False	False	False	False	False	False	False	False	False	True	True	False	False	False	False	False
False	False	False	False	False	False	False	False	False	False	False	True	False	True	False	True	True	False	False	False	False	False	False	False	False	True	False	False	True	False	False
False	False	False	False	False	False	False	False	True	False	False	False	True	True	False	False	False	False	False	False	True	False	False	False	True	False	False	False	True	False	True
False	False	False	False	False	False	False	False	False	False	False	False	True	False	False	False	False	False	True	False	False	False	False	False	False	False	False	False	True	False	False
False	False	False	False	True	False	True	False	False	True	False	False	True	True	False	False	True	False	False	False	False	False	False	False	False	True	False	True	False	False	False
False	False	False	False	False	False	False	False	False	True	False	True	True	False	False	False	False	False	False	False	False	False	False	False	True	True	False	False	False	False	False
False	False	False	False	False	False	False	False	False	False	True	False	True	True	False	False	False	False	False	False	False	True	False	False	True	True	False	True	True	False	True
False	False	False	False	False	False	False	False	True	False	False	False	True	False	False	False	False	False	True	False	False	False	False	False	True	False	False	False	False	False	True
False	False	False	False	False	False	False	True	True	True	True	False	True	True	False	False	False	False	False	False	False	False	False	True	True	False	False	False	True	False	False
False	False	False	False	False	True	False	False	False	True	False	False	True	False	False	False	False	False	False	False	False	False	False	False	False	True	False	False	False	False	False
False	False	False	False	False	False	False	False	True	False	False	False	True	True	False	False	True	False	False	False	False	False	False	False	True	False	False	False	True	False	False
False	False	False	False	False	False	False	False	False	False	True	False	False	False	False	False	False	False	False	False	False	False	False	True	True	False	False	False	False	False	False
True	False	False	False	False	False	False	False	False	False	False	False	True	False	False	False	False	False	False	False	False	False	False	True	True	False	False	False	False	False	False
False	False	False	False	False	False	False	False	False	False	True	True	True	True	False	False	False	False	False	False	False	False	False	False	True	False	False	True	True	False	False
False	False	False	False	False	False	False	False	False	True	False	False	True	False	False	False	False	False	False	False	True	False	False	True	True	False	False	False	False	False	False
False	False	False	False	False	True	False	False	True	False	False	False	True	True	False	False	True	False	False	False	False	False	False	False	False	True	False	False	False	False	False
False	False	False	False	False	False	False	False	False	True	False	False	False	False	False	False	False	False	False	False	False	False	False	True	False	True	False	False	True	False	False
False	True	False	False	False	False	True	True	False	False	False	False	True	True	False	False	False	False	False	False	False	False	False	False	True	False	False	False	False	False	False
False	True	False	False	False	False	False	False	False	False	False	False	True	False	False	False	True	False	False	False	False	False	False	False	True	False	False	False	False	False	False
False	False	False	False	False	False	False	False	False	True	False	False	True	False	False	False	False	False	False	False	False	False	False	False	True	False	False	False	True	False	False
False	False	False	False	False	False	False	False	True	False	True	True	True	True	False	False	False	False	False	False	False	False	False	False	True	False	False	False	False	False	True
False	False	False	False	True	False	False	False	False	False	True	False	True	False	False	False	False	False	False	False	False	False	False	False	True	False	False	False	False	False	False
False	False	False	False	False	False	False	False	False	False	True	True	False	False	False	True	True	False	False	False	False	False	False	False	False	False	False	False	False	False	True
False	False	False	False	False	False	False	False	False	False	True	True	True	False	False	False	False	False	False	False	False	False	False	False	False	False	False	False	False	True	False
False	False	False	False	False	False	False	False	False	True	False	False	False	True	False	False	False	True	False	False	False	False	False	False	False	False	False	False	False	False	False
False	False	False	False	False	False	False	False	False	True	False	False	False	False	False	False	False	False	True	False	False	False	False	False	True	False	False	True	True	False	False
False	False	False	False	False	False	False	False	False	False	False	True	True	False	False	False	False	False	True	False	True	False	False	False	False	False	False	False	False	False	False
False	False	False	False	False	False	False	False	False	False	False	True	False	True	False	False	False	False	True	False	True	False	False	False	False	False	False	False	True	False	False
True	False	False	False	False	False	False	False	False	False	False	True	False	False	False	False	False	False	False	False	True	False	False	False	False	True	False	False	False	False	False
False	False	False	False	False	False	False	False	False	True	False	False	False	False	False	True	False	False	True	False	False	False	False	True	True	True	False	False	False	False	False
False	False	False	False	False	False	False	False	True	False	False	False	True	True	False	False	False	False	False	False	False	False	False	False	False	False	False	True	True	False	False
False	False	True	False	False	False	False	False	False	False	False	False	True	True	False	False	False	False	False	False	False	False	False	True	True	False	False	False	False	False	False
False	False	False	False	False	False	False	False	False	False	False	True	True	True	False	True	True	False	True	False	False	False	False	True	False	False	False	False	False	False	False
False	False	False	False	False	False	False	True	False	False	False	False	False	False	False	False	True	False	False	False	False	False	False	False	True	False	False	False	True	True	False
False	False	False	False	False	True	False	False	False	True	True	False	True	True	False	False	False	False	True	False	False	False	True	False	True	False	False	False	True	False	False
False	True	False	False	False	False	False	False	False	False	False	False	True	False	False	False	False	False	False	False	False	False	False	False	True	False	False	True	False	False	False
False	False	False	False	False	False	False	False	False	False	False	False	True	False	False	False	False	False	False	False	False	False	False	True	False	False	False	True	True	False	False
False	False	False	False	False	False	False	True	False	True	True	True	False	True	False	False	False	True	False	False	False	False	False	True	False	False	False	False	False	False	False
False	False	False	False	False	False	False	False	False	True	False	False	True	False	False	False	False	False	False	False	False	False	False	False	True	False	False	False	False	False	False
False	False	False	False	False	False	False	False	False	False	False	False	False	True	False	False	False	False	True	False	False	False	True	False	False	False	False	False	False	False	False
False	False	False	False	False	False	True	False	True	False	True	False	True	True	False	False	True	False	True	False	False	True	False	False	True	True	False	False	False	False	False
False	False	False	False	False	False	False	False	False	True	False	True	True	False	False	False	False	False	True	False	False	False	False	True	True	True	False	False	True	False	False
False	False	False	False	False	False	False	False	False	False	False	False	False	True	False	False	False	False	True	False	False	False	False	False	False	False	False	False	False	False	False
False	True	False	False	False	False	False	False	False	False	True	False	False	True	False	True	True	False	False	False	False	True	False	False	True	False	False	False	False	False	True
False	False	False	False	False	False	False	False	False	True	False	False	False	False	False	True	False	False	False	False	True	False	False	False	True	False	False	False	False	False	False
False	False	False	False	False	False	False	False	False	False	False	False	False	True	True	True	False	False	False	False	False	False	False	False	True	False	False	True	False	False	False
False	False	False	False	False	False	False	False	False	False	False	False	True	False	False	True	False	False	False	False	False	False	False	False	True	False	False	False	True	False	False
False	False	False	False	False	True	False	False	False	False	False	False	False	True	False	False	False	False	False	False	False	False	False	False	True	False	False	False	False	False	True
False	False	False	False	False	False	False	False	True	True	True	False	True	True	False	False	False	False	False	False	False	False	False	True	True	False	False	False	False	False	False
False	False	False	False	False	False	False	True	False	False	False	False	True	False	False	False	False	False	False	False	True	False	False	True	False	True	False	False	False	False	False
False	False	False	False	False	False	False	False	False	False	False	False	False	False	False	False	False	False	False	False	True	False	False	True	True	True	False	False	True	False	False
False	False	False	False	False	False	False	False	False	True	False	False	False	True	False	False	True	False	False	False	False	False	False	True	True	False	False	False	False	False	False
False	False	False	False	False	False	False	False	False	True	True	False	True	False	False	False	False	False	False	False	False	False	True	False	False	False	False	False	True	False	True
False	False	False	False	False	False	False	False	True	False	False	False	True	False	False	False	False	True	True	False	False	False	True	False	True	True	False	False	False	False	False
False	False	False	False	False	False	True	False	True	False	False	False	True	True	False	False	False	False	False	False	False	False	False	False	False	False	True	False	False	False	False
False	True	False	False	False	False	False	False	False	False	True	False	True	True	False	False	False	False	False	False	False	False	False	False	True	False	False	False	False	False	True
False	False	False	False	False	False	False	False	True	False	False	False	True	False	False	True	False	False	False	False	False	False	False	True	True	False	False	False	True	False	False
False	False	False	False	False	False	False	False	False	False	False	True	True	False	False	False	False	False	False	False	False	False	False	False	False	True	False	False	False	False	False
False	False	False	False	False	False	False	False	True	True	False	False	False	True	False	False	False	False	False	False	False	False	False	False	True	True	False	False	False	False	False
False	False	False	False	False	False	False	False	True	False	False	True	True	False	False	False	False	False	False	False	False	False	False	False	True	False	False	False	True	True	False
False	False	False	False	False	False	False	False	False	True	False	True	True	True	False	False	True	False	False	False	False	False	False	False	False	True	False	True	False	False	False
False	False	False	False	False	False	False	False	True	False	False	True	True	False	False	False	False	False	False	False	False	False	False	False	True	True	False	False	False	False	False
False	False	False	False	False	False	False	False	False	True	True	False	True	True	False	False	False	False	True	False	True	False	False	False	False	False	False	False	False	False	False
False	False	False	False	False	False	False	False	False	False	False	False	False	False	False	False	False	False	False	False	False	False	False	False	True	False	False	True	False	False	False
False	True	False	False	False	False	False	False	False	True	False	True	True	False	False	False	False	False	False	False	False	False	False	False	True	True	False	False	True	False	False
False	False	False	False	False	False	False	False	False	True	False	True	True	True	False	True	True	False	False	False	False	False	False	True	True	False	False	False	True	False	False
False	False	False	False	False	False	False	False	False	True	True	False	True	False	False	False	True	False	False	False	False	False	False	True	False	False	False	True	True	False	False
False	False	False	False	False	False	False	False	False	False	False	True	True	False	False	False	False	False	False	False	False	False	False	True	True	False	False	False	False	False	False
False	True	False	False	False	False	False	False	False	True	True	False	True	False	False	False	False	True	False	False	False	False	False	False	False	False	False	False	False	False	False
False	False	False	False	False	False	False	False	False	False	False	False	False	False	False	False	False	False	False	False	False	False	False	False	True	False	False	False	False	False	False
False	False	False	False	True	False	False	False	False	False	False	True	False	True	False	False	False	False	False	False	False	False	False	True	False	False	False	False	False	False	False
False	False	False	False	False	False	False	False	False	False	False	False	True	False	False	False	False	False	False	False	False	False	False	False	True	False	False	False	False	False	False
False	False	False	False	False	False	False	False	True	False	True	False	True	True	False	False	False	False	False	False	False	False	True	False	True	False	False	False	False	False	False
False	False	False	False	False	False	False	False	False	False	False	False	True	False	False	False	False	True	False	False	False	False	False	False	True	True	False	False	True	False	False
False	False	True	False	True	False	False	False	False	False	False	False	False	True	False	True	False	False	True	False	True	False	False	False	True	True	True	False	True	False	False
False	False	False	False	False	False	False	False	False	True	True	True	True	True	False	False	True	False	False	False	False	False	False	False	False	False	False	False	False	False	False
False	False	False	False	False	False	False	False	False	True	False	True	True	True	False	True	False	False	False	False	False	False	False	False	True	False	False	False	False	False	False
False	False	False	False	False	False	False	False	False	True	False	True	True	False	False	False	False	False	False	False	False	False	False	False	True	False	False	False	True	False	False
True	False	True	False	False	False	False	False	False	False	False	False	False	True	False	False	False	False	False	False	False	False	False	False	True	False	False	False	False	True	False
False	False	False	False	False	False	False	False	False	False	False	False	True	False	False	False	False	True	True	False	False	False	False	False	True	False	False	False	False	False	False
False	False	False	False	False	False	False	False	True	False	False	False	False	True	False	False	True	True	False	False	False	False	False	False	True	False	False	False	False	False	False
False	False	False	False	False	False	False	False	False	False	True	False	True	True	False	False	False	False	True	False	False	False	False	False	False	False	False	False	True	False	False
False	False	False	False	False	False	False	False	False	False	False	False	True	True	False	False	False	False	False	False	False	False	False	False	True	False	False	False	False	False	False
False	False	False	False	False	False	False	False	False	False	False	True	False	False	False	False	True	False	False	False	False	False	False	True	True	True	False	False	False	False	False
False	False	False	False	False	False	False	False	True	False	False	False	True	False	False	False	False	False	False	False	False	False	False	False	True	True	False	True	True	False	False
False	True	False	False	False	False	False	False	False	False	False	False	False	False	False	False	False	False	False	False	False	False	False	False	True	False	False	False	True	False	False
False	False	False	False	False	False	False	False	False	False	False	False	True	True	False	False	False	True	False	False	False	False	False	True	True	False	False	False	True	False	False
False	False	False	False	False	False	False	False	False	False	False	True	True	False	True	False	False	True	False	False	True	False	False	False	False	True	False	False	True	False	False
False	False	False	False	False	False	False	False	False	True	False	False	True	False	False	False	False	False	True	False	False	False	False	False	True	False	False	False	False	False	True
False	False	False	False	False	False	False	True	True	False	False	True	True	True	False	False	False	False	False	False	False	False	False	False	True	False	False	False	True	False	False
False	False	False	False	False	False	False	False	False	True	False	False	True	False	True	False	False	False	False	False	False	False	False	True	False	False	False	True	False	False	True
False	False	False	False	False	False	False	True	False	False	False	False	False	True	False	False	False	False	False	False	True	True	False	False	False	False	False	False	False	False	False
False	False	False	False	False	False	False	False	False	False	False	False	False	True	False	False	True	True	False	True	False	False	False	False	True	True	False	False	False	False	False
False	False	False	False	False	False	False	False	False	True	False	False	True	False	False	False	False	False	False	False	False	False	False	False	True	False	False	False	False	False	False
False	False	False	False	False	False	False	False	False	True	False	False	True	False	False	False	False	False	False	False	False	False	False	False	True	True	False	False	False	False	False
False	False	False	False	False	False	False	False	False	False	False	False	True	False	False	False	False	False	False	False	False	False	False	False	False	True	False	False	False	False	False
False	False	False	False	False	False	False	False	False	True	False	True	True	False	False	False	False	False	False	False	False	False	False	False	True	False	True	False	True	False	False
True	False	False	False	False	True	False	False	False	False	False	True	True	False	False	False	False	False	False	False	False	False	False	False	True	False	False	False	False	False	True
False	True	False	False	False	True	False	False	False	False	True	False	True	False	True	True	False	True	False	False	False	False	False	True	True	False	False	False	False	False	True
False	False	False	False	False	False	False	False	False	True	False	False	False	False	False	False	False	False	False	False	False	False	False	False	True	True	False	False	True	False	False
False	False	False	False	False	False	False	False	False	True	False	True	True	False	False	False	False	True	False	False	True	False	False	False	False	True	False	False	True	False	False
False	False	True	False	False	False	True	False	False	True	True	False	False	True	False	False	False	False	False	False	False	False	False	True	False	False	False	False	False	False	False
False	True	False	False	False	False	False	False	False	False	True	False	False	False	False	False	False	False	False	False	False	False	False	True	False	False	False	False	True	False	False
False	False	False	False	False	False	False	False	False	False	False	False	True	False	False	False	False	False	False	True	True	False	False	False	True	False	False	False	True	False	False
False	False	False	False	False	False	False	False	False	False	False	False	True	False	False	False	True	False	False	False	False	False	False	False	True	False	False	False	False	False	False
False	False	False	False	False	False	False	False	False	True	True	False	True	False	False	False	False	False	False	False	False	False	False	False	True	False	False	False	True	False	False
False	False	False	False	False	True	True	False	False	False	False	False	True	False	False	False	False	False	False	False	False	False	False	False	False	True	False	False	False	False	False
False	False	False	False	False	True	False	False	False	False	False	False	False	True	False	False	False	True	False	False	False	False	False	True	True	False	False	False	True	False	False
False	False	False	False	False	False	False	False	False	False	False	True	True	True	False	False	False	False	False	True	False	False	False	True	False	True	False	True	False	False	False
False	False	False	False	False	False	False	False	False	False	False	False	True	False	False	False	False	False	False	True	False	False	True	True	True	False	False	False	False	False	False
False	False	False	False	False	False	False	False	False	False	False	False	False	True	False	False	False	True	False	False	False	False	False	False	True	False	False	False	True	False	True
False	False	False	False	False	False	False	False	False	False	False	False	True	False	False	False	False	False	False	False	False	True	False	True	True	True	False	True	False	False	False
False	False	False	False	False	False	False	False	False	True	False	False	True	False	False	False	False	True	False	False	False	False	False	False	False	True	True	True	False	False	False
False	False	False	False	False	False	False	False	True	True	False	False	True	True	False	False	False	False	False	False	False	False	False	False	True	True	False	False	False	True	False
False	False	False	False	False	False	False	False	False	False	False	False	True	False	False	False	False	False	False	False	False	False	False	False	True	False	False	False	True	False	False
False	False	False	False	False	False	False	False	False	False	True	False	True	False	True	False	True	False	False	False	False	False	False	False	True	True	False	False	False	False	False
True	False	False	False	False	False	False	False	False	True	False	False	False	False	False	False	True	False	False	False	False	False	False	True	False	False	False	False	False	False	False
False	False	False	False	False	False	False	False	False	True	False	False	True	True	False	False	False	False	False	False	False	False	False	False	True	False	False	False	False	False	False
False	False	False	False	False	False	False	False	False	True	False	False	True	False	False	False	False	True	False	False	False	False	False	False	False	True	False	False	True	False	True
False	False	False	False	False	False	False	False	False	False	False	False	False	False	False	False	False	False	False	False	False	False	False	True	True	True	False	False	False	False	False
False	False	False	False	False	False	True	False	False	False	False	False	False	True	False	False	False	False	False	False	False	False	False	False	True	True	False	False	False	True	False
False	False	False	False	False	False	False	False	True	False	False	False	True	False	False	False	False	False	False	False	False	False	False	True	True	False	False	False	False	False	True
False	False	False	False	False	False	False	False	False	False	False	False	True	False	False	False	True	False	False	False	False	False	False	False	False	False	False	False	False	False	False
False	False	False	False	False	False	False	False	False	False	False	True	False	True	False	False	False	False	False	False	False	False	False	False	True	False	False	False	False	False	False
True	True	False	False	False	False	False	False	False	False	False	True	True	False	False	False	True	False	False	False	False	False	False	False	False	False	False	False	True	False	False
False	False	False	False	False	False	False	False	False	False	False	False	False	True	False	False	True	False	False	False	False	False	False	False	False	False	False	False	True	False	False
False	False	False	False	False	False	False	False	False	True	False	True	True	True	False	False	False	False	False	False	False	False	False	False	False	False	False	False	True	False	False
False	False	False	False	False	False	False	False	False	True	False	False	False	False	False	False	False	False	False	False	True	False	False	False	True	False	False	False	True	False	False
False	True	False	False	False	False	False	False	False	True	False	False	False	False	False	False	False	False	False	False	False	False	False	False	True	True	False	False	False	False	False
False	False	False	False	False	False	False	False	False	True	True	False	False	True	False	False	False	False	True	False	False	False	False	False	False	False	False	False	False	False	False
False	False	False	False	False	False	False	False	False	False	False	False	True	True	False	False	False	False	False	False	False	False	False	True	True	False	False	False	False	False	False
False	False	False	False	True	False	False	False	False	True	False	False	False	False	False	True	False	False	False	False	False	False	False	False	False	True	False	True	False	False	False
False	False	False	False	False	False	False	False	False	False	False	False	False	True	False	False	False	False	False	False	True	True	False	False	True	True	False	False	False	False	False
True	False	False	False	False	False	False	False	False	True	False	True	False	False	False	False	False	False	False	False	False	False	False	False	False	True	False	True	False	False	False
False	True	False	False	False	False	False	False	False	True	False	False	True	True	False	False	False	False	True	False	False	False	False	False	False	True	False	False	False	False	False
False	False	False	False	False	False	False	False	True	False	True	True	False	True	False	False	False	True	False	False	False	False	False	True	False	False	False	True	False	False	False
False	False	False	False	False	False	False	False	False	True	True	False	False	False	False	False	False	False	False	False	False	False	False	False	False	False	False	True	False	False	False
False	False	False	False	False	False	False	False	False	False	False	True	False	True	False	True	False	False	False	False	True	False	True	False	False	False	False	False	False	False	False
False	False	False	False	False	False	False	False	False	True	True	False	True	False	False	False	False	False	False	False	False	False	False	False	True	False	False	False	False	False	False
False	False	False	False	False	False	False	False	False	True	True	False	True	True	False	False	False	False	False	False	False	False	False	True	True	True	False	True	True	False	False
False	False	False	False	False	True	False	False	False	True	False	False	True	True	False	False	False	False	False	False	False	True	False	True	True	True	False	False	False	False	False
False	False	False	False	True	False	True	False	False	True	False	False	True	False	False	False	False	False	False	True	False	False	False	False	False	True	False	True	False	False	False
False	False	False	False	False	True	False	False	True	True	False	True	True	False	False	False	False	True	True	True	False	False	False	False	True	False	False	False	False	True	False
False	False	False	False	False	False	False	False	False	False	False	False	True	False	False	False	True	True	False	False	False	False	False	False	False	False	False	False	False	False	False
False	False	False	False	False	False	False	False	True	False	False	False	True	True	False	False	False	True	False	False	False	True	False	False	False	False	False	False	False	False	False
False	False	False	False	False	False	False	False	False	True	False	True	False	True	False	False	False	False	False	False	False	False	False	False	False	True	False	False	False	False	False
False	False	False	False	False	False	False	False	False	True	False	False	True	True	False	False	False	False	False	False	False	False	False	True	False	True	False	True	True	False	False
False	False	False	False	False	False	False	False	True	True	False	False	True	False	False	False	False	False	False	False	False	False	False	False	False	False	False	False	False	False	False
False	False	False	False	False	False	False	False	False	False	False	True	False	True	False	False	False	False	False	False	False	False	False	True	False	True	False	False	False	False	False
False	False	False	False	False	False	False	False	False	False	True	False	False	False	False	False	False	False	False	False	False	False	False	False	False	False	False	False	False	False	False
False	False	False	False	False	False	False	False	False	False	False	True	True	True	False	False	False	False	False	False	False	True	False	False	False	False	False	True	True	False	False
False	False	False	False	False	False	False	False	False	False	False	False	True	False	False	False	False	False	False	False	False	False	False	True	False	False	False	False	False	False	False
False	True	True	False	False	False	False	False	True	True	False	False	True	False	False	False	False	False	False	False	False	False	False	False	True	False	False	False	False	False	False
False	False	False	False	False	False	False	False	False	False	False	False	True	True	False	False	True	False	False	False	False	False	False	False	False	False	False	False	False	False	False
False	False	True	False	False	False	False	False	False	False	False	False	True	True	False	False	False	False	False	False	False	False	False	False	False	True	False	False	True	False	True
False	False	False	False	False	True	False	False	False	True	True	False	True	False	False	False	False	False	False	False	False	False	False	False	True	True	False	True	False	True	False
False	False	False	False	False	False	False	False	False	False	False	False	True	False	False	False	False	False	False	False	False	False	False	False	True	False	False	False	False	False	False
False	False	False	False	False	False	False	False	False	False	False	False	True	False	False	False	False	True	False	True	False	False	False	False	True	True	False	False	False	False	False
False	False	False	False	False	False	False	False	False	False	True	True	True	True	False	False	False	True	False	False	False	False	False	False	True	False	False	False	False	False	False
False	False	False	False	False	False	False	False	True	False	False	False	True	True	False	False	False	False	False	True	False	False	False	True	False	False	False	False	False	False	False
False	False	True	False	False	False	False	False	False	False	False	False	False	True	False	False	False	False	False	False	True	False	False	False	False	True	False	False	False	False	False
False	False	False	False	False	False	False	False	False	False	True	False	True	False	False	False	False	True	False	False	False	False	False	False	False	False	False	False	True	False	False
False	False	False	False	False	False	False	False	True	True	True	True	True	False	False	False	False	False	False	True	False	False	False	False	False	False	False	False	False	False	False
False	True	False	False	False	False	False	False	False	False	False	True	False	True	False	False	False	False	False	False	True	False	False	False	True	False	False	False	False	False	False
False	False	False	False	False	False	False	False	False	False	False	False	True	True	False	False	False	True	False	False	False	False	False	False	True	True	False	False	True	False	False
False	False	False	False	False	False	True	False	False	True	False	False	True	True	False	False	True	False	False	False	False	False	False	True	True	False	False	False	False	False	False
False	False	False	False	False	False	True	False	True	True	True	False	False	False	False	False	False	True	False	False	False	False	False	False	False	False	False	False	False	False	False
False	False	False	False	False	False	True	False	False	True	False	True	False	False	False	False	False	False	False	False	False	True	False	True	True	False	False	True	True	False	False
False	False	False	False	False	False	False	False	False	False	True	True	False	False	False	False	False	False	False	False	False	False	False	False	True	False	True	False	False	False	False
False	False	False	False	False	False	False	False	True	False	False	False	False	False	True	False	False	False	False	False	False	False	False	False	False	False	False	False	False	False	False
False	False	False	False	False	False	False	False	False	False	False	True	False	False	False	True	False	True	False	False	False	False	False	False	True	False	False	False	False	False	False
False	False	False	False	False	False	False	False	True	False	True	False	True	True	False	False	False	False	False	False	False	True	True	False	False	True	False	False	False	False	False
False	False	False	False	False	False	False	False	False	False	True	True	True	False	False	False	False	False	False	False	False	False	False	False	True	False	False	False	False	False	False
False	False	False	False	False	False	False	False	False	False	True	True	True	False	False	False	True	False	False	False	True	False	False	False	False	True	False	False	False	False	False
False	False	False	False	False	False	False	False	False	False	False	False	True	True	False	False	True	False	False	False	False	False	False	False	False	False	False	True	True	False	False
False	False	True	False	False	False	False	False	False	True	True	True	True	False	False	False	False	False	False	False	False	False	False	False	True	True	False	False	False	False	False
False	False	False	False	False	False	False	False	False	False	False	False	False	True	False	False	False	False	False	False	False	False	False	False	True	True	False	False	False	False	False
False	False	False	False	False	False	False	False	True	False	False	True	True	True	False	False	False	True	False	False	True	False	False	False	True	False	False	False	True	False	False
True	False	False	False	False	False	False	False	False	True	False	True	False	False	False	False	False	False	False	False	False	False	False	True	False	True	False	False	True	False	False
False	False	True	False	False	True	False	False	False	False	True	True	False	False	False	False	True	True	False	False	True	False	False	False	False	False	False	True	True	False	False
False	False	False	False	False	False	False	False	False	True	True	True	True	True	False	False	False	False	False	True	False	False	False	False	True	True	False	False	True	False	False
False	False	False	False	False	False	False	False	False	True	False	False	False	False	False	False	False	False	False	False	False	False	False	True	True	False	False	False	True	False	False
False	False	False	False	False	False	False	False	False	False	False	False	True	True	False	False	False	False	False	False	False	False	False	False	False	True	False	False	False	False	False
False	False	False	False	False	True	False	False	False	False	False	True	True	True	False	False	False	False	False	False	False	False	False	False	True	True	False	False	True	False	False
False	False	False	False	False	False	False	False	False	True	True	False	True	True	True	False	True	False	False	False	False	False	False	False	True	False	False	True	False	False	False
False	False	False	False	False	False	False	False	True	False	False	False	False	False	False	True	False	False	False	False	False	False	False	False	True	True	False	False	True	False	False
False	False	False	False	False	False	False	False	False	False	False	False	True	True	False	False	True	False	False	False	False	False	False	True	False	False	False	False	False	False	False
False	False	False	False	False	False	False	False	False	False	False	False	True	True	False	False	False	False	False	False	False	False	False	False	False	False	False	False	True	False	False
False	False	False	False	False	False	False	False	False	True	False	True	True	True	False	False	True	False	False	False	False	False	False	False	True	True	False	False	False	False	False
False	False	False	False	False	False	True	False	False	False	False	False	True	False	False	False	False	False	True	False	False	False	False	True	True	False	False	False	False	False	False
False	False	False	False	False	False	False	False	False	False	False	True	True	False	False	False	False	False	False	False	False	False	False	False	False	False	False	False	False	False	False
False	False	False	False	False	False	False	False	False	True	False	True	True	True	False	False	False	False	False	False	False	False	False	False	True	False	False	False	True	False	False
False	False	True	False	False	False	False	False	False	False	False	True	True	False	False	False	False	True	False	False	False	False	False	False	True	False	False	False	True	False	True
False	False	False	False	False	False	False	False	False	False	False	True	True	True	False	True	False	True	False	False	False	True	False	False	True	False	False	False	False	False	False
False	False	False	False	False	False	False	False	False	False	True	False	True	True	False	False	False	False	False	False	False	True	False	False	True	False	False	False	False	False	False
False	False	False	False	False	False	False	False	True	True	False	False	False	False	False	False	False	False	False	True	False	False	False	False	True	True	False	True	False	False	False
False	False	False	False	False	False	False	False	False	True	False	False	True	True	False	False	False	False	False	False	False	False	False	True	False	False	False	False	True	False	False
False	False	False	False	False	False	False	False	False	True	False	False	True	False	True	False	True	False	False	False	False	False	False	False	True	False	False	False	False	False	False
False	False	False	False	False	False	False	False	False	True	False	True	True	False	False	False	True	False	False	False	True	False	False	False	False	False	False	False	False	False	True
False	False	False	False	False	False	False	False	False	True	False	False	False	True	False	False	False	False	False	False	False	False	False	False	True	True	False	False	False	False	False
False	False	False	False	False	False	False	False	False	False	False	False	True	True	False	False	False	False	False	False	False	False	False	False	False	False	False	False	True	False	False
False	False	False	False	False	False	False	False	False	True	False	False	True	False	False	False	False	False	False	False	False	False	False	True	False	False	False	False	True	False	False
False	False	False	False	False	False	False	False	False	False	False	True	False	False	False	False	False	False	False	False	False	False	False	False	False	False	False	False	False	False	False
False	False	False	False	False	False	False	False	True	False	True	False	True	True	False	False	True	False	False	False	False	False	False	False	False	False	False	True	False	False	False
False	False	False	False	False	False	False	False	False	False	False	False	True	True	False	False	False	False	False	False	False	False	False	False	True	True	False	False	False	False	False
True	False	False	False	False	False	False	False	False	False	False	True	True	False	False	False	False	False	True	False	False	False	False	False	True	False	False	False	False	False	False
False	False	False	False	False	False	False	False	False	False	True	False	False	False	False	True	False	True	False	False	False	False	False	True	True	True	False	True	True	False	False
False	False	False	False	False	False	False	False	True	False	False	False	True	False	False	False	False	True	False	False	False	False	False	False	True	True	False	False	True	False	False
False	False	False	False	False	False	False	False	False	True	False	False	False	True	False	False	False	False	False	False	False	False	False	False	True	False	False	False	False	False	False
False	True	False	False	False	False	False	False	True	False	False	False	False	True	False	False	False	False	False	False	False	False	False	True	True	False	False	True	True	False	False
False	False	False	False	False	False	False	False	False	False	False	True	False	False	False	False	False	False	False	False	False	False	False	False	True	True	False	False	False	False	True
False	False	False	False	False	False	False	False	False	True	True	False	True	True	False	False	True	False	False	False	False	False	True	False	True	False	False	False	False	False	False
False	False	False	False	False	False	False	False	False	False	False	False	True	True	False	False	False	False	True	False	False	False	False	True	True	False	False	False	False	False	True
False	False	False	False	False	True	False	False	False	False	True	True	True	False	False	False	True	False	False	False	False	False	False	False	True	False	False	False	False	False	False
False	False	False	False	False	False	False	False	False	True	False	False	False	True	False	False	False	False	False	False	True	False	False	False	True	False	False	False	False	False	False
False	False	False	False	False	False	False	False	False	False	False	True	False	True	False	False	False	False	False	False	False	False	False	True	True	True	False	True	False	False	False
False	False	False	False	False	False	False	False	False	True	False	False	True	False	False	False	False	False	False	False	False	False	False	False	True	True	False	False	False	True	False
False	False	False	False	False	True	False	False	True	False	False	True	True	False	False	False	True	False	True	False	False	False	False	True	True	False	False	False	False	False	False
False	False	False	False	False	False	False	False	False	False	False	False	True	False	False	False	False	False	False	False	False	False	False	False	False	False	False	False	False	False	False
True	False	False	False	False	False	False	False	False	False	True	False	False	True	False	False	True	False	False	False	False	False	False	False	True	False	False	False	False	False	False
True	False	False	False	False	False	True	False	False	False	False	False	True	True	False	False	False	False	False	False	False	False	False	False	True	False	False	False	False	False	False
False	False	False	False	False	False	False	False	True	False	False	False	False	True	False	False	False	False	False	False	False	False	True	False	False	True	False	False	False	False	False
False	False	False	False	False	False	False	False	False	False	True	True	False	True	False	False	False	False	False	False	False	False	False	False	False	False	False	False	False	False	True
False	False	False	False	False	False	False	False	False	True	False	False	True	False	False	False	True	True	False	False	False	False	False	False	True	False	False	False	True	False	False
False	True	False	False	False	False	True	False	False	False	True	False	False	True	False	False	True	False	False	False	False	False	False	False	True	False	False	False	False	False	False
False	False	False	False	False	True	False	False	False	True	False	False	True	False	False	False	False	False	False	False	False	False	False	False	True	False	False	False	True	False	False
False	True	False	False	False	False	False	False	False	False	False	False	False	True	False	True	True	True	False	False	True	False	False	False	False	True	False	False	True	False	False
False	False	False	False	False	False	False	False	False	False	False	True	True	False	False	False	False	False	False	False	False	False	False	False	False	False	False	False	True	False	False
False	False	False	False	False	False	False	False	False	True	False	False	False	False	False	False	True	True	False	False	False	True	False	False	True	True	False	False	True	False	False
False	False	False	False	False	True	False	True	False	False	False	False	True	True	False	False	False	False	False	False	False	False	False	False	False	True	False	True	False	False	False
False	False	False	False	True	False	False	False	False	True	True	True	True	False	False	False	False	False	False	False	False	False	False	False	False	False	False	True	False	False	False
False	False	False	False	False	False	False	False	False	True	True	False	False	True	False	False	True	False	False	False	False	False	False	False	True	False	False	False	False	False	False
False	False	True	False	False	False	False	False	False	False	False	False	True	True	False	False	True	False	False	False	False	False	False	False	False	True	False	False	False	False	False
False	False	False	False	False	False	False	False	False	True	False	False	True	False	False	False	True	False	False	False	False	False	False	False	False	False	False	False	False	False	False
False	False	False	False	False	False	False	False	False	True	False	False	True	False	False	False	False	False	False	False	False	False	False	False	False	True	False	False	False	False	False
True	False	False	False	False	False	False	False	False	False	False	False	False	False	False	False	False	False	False	False	False	False	False	True	True	True	False	False	False	False	False
False	False	False	False	False	False	False	False	False	False	False	False	True	True	False	False	False	True	False	False	False	False	False	True	False	False	False	False	False	False	False
False	False	False	False	False	False	False	False	False	False	False	False	True	True	False	False	False	False	False	False	True	False	False	True	False	False	False	False	False	False	False
True	False	False	False	False	False	False	False	False	True	False	True	True	False	False	False	True	False	False	False	False	False	False	False	False	False	False	True	False	False	False
False	False	False	False	False	False	False	False	False	False	False	True	True	False	True	False	False	False	False	False	True	False	False	False	True	False	False	False	False	False	False
False	False	False	False	False	False	False	False	True	False	False	False	False	False	False	False	False	False	False	False	True	False	False	False	False	True	False	False	False	False	False
False	False	False	False	False	False	False	False	False	True	False	False	False	False	False	False	False	False	True	False	False	True	False	False	True	False	False	True	True	True	False
False	False	False	False	False	False	False	False	False	True	False	False	True	False	False	False	False	False	False	False	True	False	False	False	True	False	False	False	False	False	False
False	False	False	False	False	False	False	False	False	True	False	True	False	True	False	False	False	False	False	False	False	False	False	False	False	False	False	False	True	False	False
False	False	False	False	False	False	False	False	False	False	False	False	False	True	False	False	False	False	False	False	False	False	False	False	True	False	False	False	False	False	False
False	False	False	False	False	True	False	False	False	False	False	False	True	False	True	False	False	False	False	False	False	False	False	False	True	True	False	False	True	False	False
False	False	False	False	False	False	False	False	False	False	False	False	True	False	False	False	False	False	False	False	False	True	False	False	False	True	False	True	False	False	False
False	False	False	False	False	False	True	True	False	True	False	False	False	True	False	False	False	False	False	False	False	False	False	False	True	False	False	False	False	False	False
False	False	False	False	False	False	False	False	False	False	False	False	True	True	False	False	False	False	False	False	False	False	False	False	True	False	False	False	True	False	False
False	False	False	False	False	False	False	False	False	False	False	True	False	True	False	False	True	True	False	False	False	False	False	True	True	False	False	False	False	False	False
False	False	False	False	False	False	False	False	False	True	False	False	False	True	True	False	False	False	False	False	True	False	False	False	True	True	False	False	True	False	False
False	False	False	False	False	False	False	False	True	False	False	True	True	False	False	True	False	False	False	False	False	False	False	False	True	True	False	False	False	False	False
False	False	False	False	False	False	False	False	False	False	False	False	False	True	False	False	False	True	True	False	False	False	False	True	True	True	False	False	False	False	False
False	False	False	False	False	False	False	False	True	False	False	False	True	True	False	False	False	False	False	False	False	True	False	False	False	True	False	False	False	False	False
False	True	False	False	False	False	False	False	False	False	False	False	True	False	False	False	False	False	False	False	False	False	False	False	True	False	False	False	False	True	False
False	False	False	False	False	False	False	False	True	False	True	False	True	False	False	False	True	False	False	False	False	False	False	False	False	False	False	False	False	False	False
False	False	False	False	False	False	False	False	False	False	False	False	True	True	False	True	False	False	True	False	False	False	False	False	False	False	False	False	False	False	False
False	False	False	False	False	False	False	False	False	False	False	True	False	False	False	False	False	True	False	False	False	False	False	True	False	True	False	False	False	False	False
False	False	False	False	False	False	False	False	False	True	False	False	True	False	False	False	False	False	False	True	False	False	False	False	True	False	False	False	False	False	False
False	False	False	False	False	False	False	False	False	False	False	False	True	False	False	False	False	False	False	False	False	False	False	False	False	False	False	False	True	False	False
False	True	False	False	False	False	False	False	False	True	False	False	True	True	False	False	False	False	False	False	False	False	False	False	False	True	False	False	False	False	False
False	False	False	False	False	False	False	True	True	True	True	True	True	False	False	False	False	False	False	False	False	False	False	False	False	True	False	False	False	False	False
False	False	False	False	False	False	False	False	False	False	True	False	True	False	False	False	True	False	False	False	False	False	False	False	True	True	False	False	False	False	False
False	False	False	False	False	False	False	True	False	False	False	False	True	True	False	False	True	False	False	False	False	False	False	True	False	False	False	False	False	False	False
False	False	False	False	False	False	False	False	False	False	False	False	False	True	False	True	False	False	False	False	False	False	False	False	True	False	False	False	False	False	False
False	False	False	False	False	False	False	False	False	False	False	False	True	False	False	False	False	False	False	False	False	False	False	False	True	True	False	False	False	False	False
False	False	False	False	False	True	False	False	False	True	False	False	False	False	False	False	False	False	False	False	True	False	False	False	True	True	False	False	False	False	False
False	False	False	False	False	False	False	False	False	False	False	False	True	True	False	False	False	False	True	False	False	False	False	False	True	False	False	True	True	False	False
False	False	False	False	False	False	False	False	True	False	False	False	True	True	False	False	False	False	True	False	False	False	False	False	True	False	False	False	False	False	False
False	False	False	False	False	False	False	False	False	False	False	False	False	True	False	False	False	False	False	False	False	False	False	True	True	False	False	False	False	False	False
False	False	False	False	False	False	False	False	False	True	False	False	True	True	False	False	True	False	True	False	False	False	False	False	True	False	False	False	False	False	False
False	False	False	False	True	False	True	False	False	False	True	False	False	False	False	False	False	False	False	False	False	False	False	False	False	True	False	True	False	False	True
False	False	False	False	False	False	False	True	False	False	True	False	True	True	False	False	False	False	False	False	False	True	False	False	False	True	False	False	False	False	False
False	False	False	False	False	False	False	False	True	False	False	False	True	True	False	False	False	False	False	False	False	False	False	False	True	False	False	False	True	False	False
False	False	False	False	False	False	False	False	True	True	True	True	False	True	False	False	False	False	False	False	False	False	False	True	False	False	False	False	False	False	False
False	False	False	False	False	False	False	False	False	False	False	False	True	False	False	False	False	True	False	False	False	False	False	False	True	False	False	False	True	False	False
False	False	False	False	False	False	False	False	False	True	False	False	True	True	False	False	False	False	False	False	False	False	False	True	False	False	False	False	True	False	False
False	False	False	False	False	False	False	False	True	False	False	False	True	True	False	False	True	False	False	False	False	False	True	False	True	False	False	False	False	False	False
False	False	False	False	False	False	False	False	False	True	True	False	True	True	False	False	False	False	False	False	False	True	False	False	False	False	False	False	True	False	False
False	False	True	False	False	False	False	False	False	True	False	False	False	True	False	False	False	False	False	False	False	True	False	False	False	True	False	False	True	False	True
False	False	False	False	False	False	False	False	False	False	False	False	False	False	True	False	False	False	False	False	False	False	False	False	True	False	False	False	True	False	False
False	False	False	False	False	False	False	True	True	True	True	True	True	False	True	False	False	False	False	False	False	False	False	False	False	True	False	False	False	False	False
False	False	False	False	False	False	False	False	True	False	False	True	False	False	False	False	False	False	False	False	False	False	False	False	True	False	False	False	True	False	True
False	False	False	False	False	False	False	False	False	True	True	False	True	True	False	False	False	False	True	False	False	False	False	False	True	True	False	False	False	False	False
False	False	False	False	False	False	False	False	False	True	False	True	False	True	False	False	False	True	False	False	False	False	False	False	True	False	False	False	False	False	False
True	False	False	False	False	False	False	False	False	True	False	False	True	False	True	False	False	False	False	False	False	True	False	True	True	False	False	False	True	False	False
False	False	False	False	False	False	False	False	True	False	False	False	False	True	False	False	True	False	False	False	False	False	False	False	False	False	False	False	True	False	False
False	True	False	False	False	False	False	False	False	True	False	False	False	False	False	False	False	False	False	False	False	False	False	True	True	True	False	True	False	False	False
False	False	False	False	False	False	False	False	False	False	False	False	True	True	False	False	False	False	False	False	False	False	False	False	False	False	False	False	False	False	False
False	False	False	False	False	False	False	False	True	False	False	True	False	True	False	False	False	False	False	False	False	False	False	False	True	False	False	False	False	False	False
False	False	False	False	False	True	False	False	True	False	False	True	False	True	True	False	False	False	False	False	False	False	False	False	True	False	False	False	False	False	False
False	True	False	False	False	False	False	False	True	True	False	False	True	True	False	False	False	True	False	False	False	False	False	False	False	False	False	False	False	False	False
False	False	False	False	False	False	False	False	True	True	False	False	False	True	False	False	False	False	False	False	False	False	False	False	False	True	False	True	True	False	False
False	True	False	False	False	False	False	False	False	False	False	False	True	True	False	False	True	False	True	False	False	False	False	False	True	True	False	False	False	False	False
False	False	False	False	False	False	False	False	False	False	False	False	False	True	False	False	False	False	False	False	False	False	False	True	True	False	False	False	False	False	False
False	False	False	False	False	False	True	True	False	False	False	False	True	True	False	False	False	False	False	False	False	True	False	True	False	False	False	False	False	False	False
False	False	False	False	False	False	False	False	False	False	True	False	True	False	False	False	False	False	False	False	False	False	False	False	True	True	False	True	False	False	False
False	False	False	False	False	False	False	False	True	False	False	False	True	True	False	False	False	False	False	False	False	False	False	False	True	False	False	False	False	False	False
False	False	False	False	False	False	False	False	True	False	False	False	True	True	False	False	False	False	False	False	False	False	False	False	False	False	False	False	False	False	True
False	True	False	False	False	False	False	False	True	True	False	False	True	False	False	False	False	False	False	True	False	False	False	True	False	False	False	False	True	False	False
False	False	False	False	False	False	True	False	False	False	False	False	False	False	False	False	False	False	False	False	False	False	False	True	True	True	False	False	False	False	False
False	False	False	False	False	False	False	False	False	True	False	False	True	True	False	False	True	False	False	False	False	False	False	False	True	False	False	True	True	False	False
False	False	False	False	False	False	False	False	False	False	True	False	False	False	False	False	False	False	False	False	True	False	False	False	True	True	False	False	False	False	False
False	False	False	False	True	False	False	False	False	True	False	False	True	True	False	False	False	False	False	False	False	False	False	False	True	False	False	False	True	False	False
False	False	False	False	False	False	False	False	False	False	False	False	True	False	False	False	False	True	False	False	False	False	False	False	False	False	False	False	False	False	False
False	False	False	False	False	False	False	False	False	False	False	True	True	False	False	True	False	False	False	False	False	False	False	True	False	False	False	False	False	False	True
False	False	False	False	False	False	False	False	True	False	False	False	False	False	False	False	True	False	False	False	True	False	False	False	True	True	False	False	False	False	False
False	False	False	False	False	False	True	False	False	False	True	False	True	False	False	False	False	False	False	False	False	True	False	False	False	False	False	False	False	False	False
False	False	False	False	False	False	True	False	False	False	True	False	False	False	False	False	False	False	False	False	False	False	False	False	True	False	False	False	False	False	False
False	False	False	False	False	False	False	False	False	True	False	False	True	True	False	False	False	False	False	False	False	False	False	False	False	False	False	False	False	False	False
False	True	False	False	False	False	False	False	False	True	False	False	False	False	False	False	False	False	False	False	False	False	False	False	True	True	False	False	True	False	True
False	True	False	False	False	False	False	False	True	False	False	True	False	True	False	True	False	False	False	False	False	False	False	True	False	True	False	False	False	False	False
False	False	False	False	False	True	False	False	False	False	False	False	True	False	False	False	False	False	False	False	False	False	False	False	True	False	True	False	False	False	False
False	False	False	False	False	False	False	False	False	False	False	False	True	False	False	False	False	False	False	False	True	False	False	True	False	False	False	True	False	False	False
False	False	False	False	False	False	False	False	True	False	False	False	True	False	False	False	True	False	False	False	False	False	False	False	True	False	False	False	False	True	False
False	True	False	False	False	False	False	False	False	False	False	True	True	True	False	False	False	False	False	False	False	False	False	True	True	True	False	False	True	False	False
False	False	False	False	False	False	False	False	False	False	False	True	True	False	False	False	False	False	False	False	True	False	False	False	False	False	False	False	True	False	False
False	False	False	False	False	False	False	False	False	True	False	False	True	True	False	False	True	False	False	False	False	False	False	True	True	False	False	False	False	False	False
False	False	False	False	False	False	False	False	False	False	False	True	True	False	True	False	False	False	False	True	False	False	False	False	False	False	False	False	False	False	False
False	False	False	False	False	False	False	False	False	False	False	True	True	False	False	False	True	False	False	False	False	False	False	False	True	False	False	False	True	False	False
False	False	False	False	False	False	False	False	False	False	False	False	True	True	False	True	False	False	False	False	False	False	False	True	True	False	False	False	False	False	False
False	False	False	False	False	False	False	False	False	False	False	False	True	True	False	False	False	False	True	True	False	False	False	False	True	False	False	False	True	False	False
False	False	False	False	False	False	True	False	True	True	True	False	True	False	False	False	False	True	False	False	False	False	False	True	True	False	False	False	False	False	False
False	False	False	False	False	False	False	False	False	False	False	False	True	False	False	False	False	False	False	False	False	False	False	True	True	False	False	False	True	False	False
False	True	False	False	False	False	False	False	False	False	True	False	False	True	False	False	False	False	False	False	False	True	False	False	False	False	False	True	True	False	False
False	False	False	False	False	False	False	False	True	False	False	True	True	True	False	False	False	False	False	False	True	True	False	False	True	False	False	True	False	False	False
False	True	False	False	False	False	False	False	False	False	False	False	True	False	False	False	False	False	False	False	False	False	False	False	True	False	False	False	False	False	False
False	False	False	False	False	False	False	False	False	False	False	True	False	True	False	False	False	False	False	False	False	False	False	False	True	True	False	True	False	False	False
False	False	True	False	False	False	False	False	False	True	False	False	False	True	False	False	True	False	False	False	False	False	False	False	True	False	False	False	False	False	False
False	False	False	False	False	False	False	False	False	True	False	False	False	False	False	False	True	False	False	False	False	False	False	False	True	False	False	False	False	False	False
False	False	False	False	False	False	False	False	False	False	True	True	False	True	False	False	False	False	False	False	False	False	False	False	True	False	False	False	False	False	False
False	False	False	False	False	False	False	False	False	False	True	False	True	False	False	False	False	False	False	False	False	False	False	False	True	True	False	False	False	False	False
False	False	False	False	False	False	False	False	True	True	True	True	True	True	False	False	False	False	False	False	False	False	False	False	True	True	False	False	False	False	False
False	False	False	False	False	False	False	False	False	True	True	False	True	True	False	False	True	False	False	False	False	False	False	False	True	True	False	False	False	False	True
False	False	False	False	False	False	False	False	True	False	False	False	True	True	False	False	True	True	False	False	True	False	False	False	True	False	False	False	False	True	False
False	False	False	False	False	False	False	True	False	False	False	False	False	False	False	True	False	True	True	False	False	False	False	False	True	True	False	False	True	False	False
False	False	False	False	False	False	False	False	True	True	False	False	False	False	False	False	False	False	False	False	False	False	False	False	True	False	False	False	False	False	False
False	False	False	False	False	False	False	False	False	True	False	True	True	False	False	False	False	False	False	False	True	True	False	False	False	False	False	False	False	False	False
False	False	False	False	False	False	False	False	False	False	True	False	True	False	False	False	False	False	True	False	False	False	False	False	True	False	False	False	False	False	False
False	False	False	False	False	False	False	False	False	False	False	False	True	True	False	False	False	False	False	False	False	True	False	True	True	False	False	False	True	False	False
False	False	False	False	False	False	False	False	False	True	False	False	False	True	False	False	False	False	False	False	False	False	False	False	True	False	False	False	True	False	False
False	False	False	False	False	False	False	False	False	True	False	True	True	True	False	False	True	False	False	False	True	False	False	False	True	False	False	True	False	False	False
False	False	False	False	False	False	False	False	False	False	False	False	False	True	False	False	False	False	False	False	False	False	False	False	True	True	False	True	False	False	False
False	False	False	False	False	False	False	False	False	False	False	False	True	True	False	False	True	False	False	True	False	False	False	True	True	False	False	False	False	False	True
False	False	False	False	False	False	False	False	False	True	False	True	True	False	False	False	True	True	False	False	False	False	False	False	False	False	False	False	True	False	False
False	False	False	False	False	True	False	False	False	False	False	False	True	True	False	False	True	True	False	False	False	False	False	False	True	False	False	False	True	False	False
False	False	False	False	False	False	False	False	True	True	False	False	False	True	False	True	False	False	False	False	False	False	False	False	True	False	False	False	True	True	False
False	True	False	False	False	False	False	True	False	False	True	False	True	True	False	True	False	False	False	False	False	False	False	False	False	True	False	False	False	False	False
False	True	False	False	False	False	False	False	True	True	False	False	False	True	False	False	False	False	True	False	False	False	False	False	True	False	False	False	False	False	False
False	False	False	False	False	False	False	False	False	False	False	False	True	True	False	False	False	False	False	False	False	False	False	False	False	False	False	False	False	False	True
True	False	False	False	False	False	False	False	False	False	False	False	True	False	False	False	False	False	True	False	False	False	False	False	True	True	False	False	False	False	False
False	False	False	False	False	False	False	False	False	False	False	False	False	True	False	False	False	False	False	False	False	False	False	False	True	True	False	False	True	False	False
False	False	False	False	False	False	False	True	False	False	False	True	True	False	False	False	False	False	False	False	False	True	False	False	True	True	False	False	False	False	False
False	False	True	False	False	False	False	False	False	False	False	False	True	True	False	False	False	False	False	False	True	False	False	False	False	False	False	False	False	False	False
False	True	False	False	False	False	False	False	True	False	False	False	False	True	False	False	False	False	False	False	True	False	False	False	True	False	False	False	False	False	False
False	False	False	False	False	False	False	False	False	True	False	False	False	True	True	False	False	False	False	False	False	False	False	True	True	False	False	False	True	False	False
False	False	False	False	False	True	False	False	False	True	False	False	True	True	False	False	False	False	False	False	False	False	False	False	True	False	False	False	True	False	True
False	False	False	False	False	False	False	False	False	False	True	False	True	True	False	False	False	False	False	True	False	False	False	False	True	False	False	False	False	False	True
False	False	False	False	False	False	False	False	False	False	True	False	True	True	False	False	True	False	True	False	False	False	False	False	False	True	False	False	False	False	False
False	False	False	False	False	False	False	False	False	False	True	False	True	True	False	False	False	True	False	False	False	False	False	True	False	True	False	False	False	False	True
False	False	False	False	False	True	False	True	False	False	False	False	True	False	False	False	False	False	False	False	False	False	False	True	True	False	False	False	False	False	False
False	False	False	False	False	False	False	False	False	False	True	False	True	True	False	False	True	False	True	False	False	False	False	False	True	False	False	False	False	False	True
False	False	True	False	False	False	False	False	False	True	False	False	True	True	False	False	True	False	False	False	False	False	False	True	True	False	False	True	False	False	False
False	False	False	False	False	False	False	False	False	False	False	True	True	True	False	False	True	True	False	False	False	False	False	False	True	False	False	True	False	False	False
False	False	True	False	False	False	False	False	False	True	False	True	True	False	False	False	False	True	False	False	True	False	False	True	True	False	False	True	False	False	False
False	False	False	False	False	False	True	False	False	True	False	False	False	True	False	False	True	True	False	False	False	False	False	True	True	True	False	False	False	False	False
False	False	False	False	False	False	False	True	True	True	False	False	True	False	False	False	False	False	False	False	False	False	False	False	False	False	False	False	False	True	False
False	False	False	False	False	False	True	False	False	False	False	True	True	True	False	False	False	False	False	False	False	False	False	True	False	False	False	False	False	False	False
False	False	False	False	False	False	False	False	False	True	False	False	False	False	False	False	False	False	False	False	False	False	False	True	False	True	False	True	True	False	False
False	False	False	False	False	False	True	False	False	True	False	False	True	False	False	False	False	True	False	False	False	False	False	False	True	False	False	True	False	False	False
False	False	False	False	False	False	False	True	False	True	False	False	True	False	False	False	False	False	False	False	False	False	False	False	True	True	False	False	True	False	False
False	False	False	False	False	False	False	False	False	False	False	False	True	False	False	False	True	False	False	False	True	True	False	False	False	True	False	False	True	False	False
False	False	False	False	False	False	False	False	False	True	False	False	True	True	False	False	False	False	True	False	False	False	False	False	True	True	False	False	False	False	False
False	False	False	False	False	False	True	True	False	False	False	False	True	False	False	True	False	False	False	False	False	False	False	True	True	False	False	False	False	False	True
False	False	False	False	False	False	False	False	False	True	False	False	False	True	False	False	False	False	False	False	False	False	False	False	True	False	False	False	False	False	False
True	False	False	False	False	False	False	False	False	False	False	False	False	True	False	False	False	False	False	False	False	False	True	False	False	True	False	False	False	False	False
False	False	False	False	False	False	False	False	True	False	False	False	False	True	False	True	False	False	False	False	True	False	False	False	False	True	False	False	False	False	False
False	False	False	False	False	False	False	False	False	False	False	True	True	False	False	False	True	False	False	False	False	False	False	True	False	True	False	False	False	False	False
True	True	False	False	False	False	False	False	False	False	False	False	False	True	False	False	False	False	False	False	False	False	False	False	True	False	False	False	False	False	False
False	False	False	False	False	False	False	False	False	False	False	True	False	True	False	False	False	False	False	False	False	True	False	True	True	False	False	False	False	False	False
False	False	False	False	False	False	False	False	False	True	False	True	True	False	False	False	False	False	False	False	False	False	False	False	False	True	False	False	False	True	False
False	False	False	False	False	False	False	False	False	False	False	True	True	True	False	False	True	True	False	True	True	False	False	True	False	True	False	False	False	False	False
False	False	False	False	False	False	False	False	True	False	False	False	False	True	False	False	False	False	False	True	False	False	False	False	False	False	False	False	False	False	False
False	False	False	False	False	True	True	False	True	True	False	True	True	False	False	False	True	False	False	False	False	False	False	False	False	False	False	False	True	False	False
False	False	False	False	False	False	False	False	False	False	False	False	False	False	False	False	True	False	False	False	False	True	False	False	True	False	False	False	False	False	False
False	False	False	False	False	False	False	False	False	False	True	False	False	False	False	False	False	False	False	False	True	False	False	False	True	False	False	False	False	False	False
False	False	False	False	False	False	False	False	False	False	False	True	True	False	False	False	False	False	False	False	False	False	True	False	True	False	False	False	False	False	False
False	False	False	False	False	False	False	False	False	True	False	True	True	True	False	False	False	False	False	False	False	False	False	False	False	False	False	False	False	False	False
False	False	False	False	False	False	False	False	False	False	False	False	False	True	False	False	False	False	False	False	False	False	False	False	False	True	False	False	False	True	False
False	False	False	False	False	False	False	False	False	False	True	False	False	True	False	False	False	False	False	False	False	False	False	False	True	False	False	False	False	False	False
False	False	False	False	False	False	False	False	False	True	False	False	True	False	False	False	False	False	False	False	True	False	False	False	True	True	False	False	True	False	False
False	True	False	False	False	True	False	False	False	True	False	False	False	True	False	False	False	False	False	False	False	False	False	True	True	False	False	False	False	False	False
True	False	False	False	False	False	False	False	False	False	False	False	True	True	False	False	True	False	False	False	True	False	False	True	True	False	False	False	True	False	True
False	False	False	False	True	False	False	False	False	False	False	False	False	False	False	False	False	False	False	False	False	False	False	True	True	True	False	False	True	False	False
False	False	False	False	False	False	False	False	False	True	False	False	True	True	False	False	False	False	False	False	False	False	False	True	False	True	False	False	False	False	False
False	True	False	False	False	False	False	False	False	True	False	True	True	True	False	False	True	False	False	False	False	False	True	True	True	False	False	False	False	False	True
False	False	False	False	False	False	False	False	True	False	False	False	True	True	False	False	False	False	False	False	False	False	False	False	True	True	False	True	True	False	True
False	False	False	False	False	False	False	False	False	True	False	False	True	False	False	False	False	False	False	False	False	False	False	False	False	False	False	False	False	False	False
False	False	False	False	False	False	False	False	True	False	False	False	True	True	False	False	False	False	False	False	False	False	False	False	True	False	False	False	True	False	False
True	False	False	False	False	False	False	False	False	False	False	True	True	True	False	False	False	False	False	False	False	False	False	False	True	False	False	False	False	False	False
False	False	False	False	False	False	False	False	False	True	False	False	True	False	False	False	True	False	False	False	False	True	False	False	True	True	False	False	False	False	True
False	False	False	False	False	False	False	False	True	False	True	False	False	True	False	False	False	False	False	False	False	False	False	False	True	True	False	False	False	False	False
False	False	False	False	False	False	False	False	False	True	False	False	True	True	False	False	False	False	False	False	False	False	False	False	False	False	False	False	False	False	False
False	False	False	False	False	False	False	False	True	False	True	False	False	True	False	False	False	False	False	False	False	False	False	False	True	False	False	True	False	False	False
False	False	False	False	False	False	False	False	False	True	False	False	True	False	False	False	False	False	False	False	False	False	False	False	False	False	False	False	False	False	False
False	True	False	False	False	False	False	False	False	True	False	False	True	True	False	False	False	False	False	False	False	False	False	True	True	False	False	False	False	False	False
False	False	False	False	False	False	False	False	True	False	True	False	False	True	False	False	False	False	True	False	False	False	False	True	False	False	False	False	False	False	False
False	False	False	False	False	False	False	False	False	False	False	False	True	False	False	False	False	False	False	False	False	False	False	False	False	False	False	False	False	False	False
False	True	False	False	False	True	False	False	False	False	False	True	True	True	False	False	False	False	False	False	False	False	False	True	True	False	False	True	False	False	False
True	False	False	False	False	False	False	False	False	False	True	False	True	True	False	False	False	False	False	False	False	False	False	True	False	False	False	False	False	False	False
False	False	False	False	False	False	False	False	False	True	False	True	True	True	False	False	True	False	False	False	True	False	False	False	True	True	False	False	True	False	False
False	False	False	False	False	False	False	True	False	False	False	False	True	True	False	False	False	False	False	False	False	False	False	True	True	False	False	False	True	False	True
False	False	False	False	False	False	False	False	False	False	False	True	False	True	False	False	True	False	False	False	False	False	False	False	False	False	False	False	False	False	False
False	False	False	False	False	False	False	False	False	False	False	False	True	True	False	False	False	False	False	False	False	False	False	False	False	False	False	True	False	False	False
False	False	False	False	False	False	False	False	False	False	False	False	True	True	False	False	False	False	False	False	False	False	False	True	False	True	False	False	False	False	False
False	False	False	False	False	True	False	False	False	False	False	False	False	True	False	False	True	True	False	True	False	False	False	False	False	False	True	True	False	False	False
False	False	False	False	False	False	False	False	False	True	False	False	False	False	False	True	False	False	False	False	False	False	False	True	False	True	False	False	True	False	False
False	False	False	False	False	False	False	True	False	False	False	True	True	True	False	True	False	False	True	False	False	False	False	False	False	True	False	False	True	False	False
False	False	False	False	False	False	False	False	False	False	True	False	True	False	False	False	False	False	False	False	False	False	False	False	False	False	True	False	False	False	False
False	False	False	False	False	False	False	False	False	False	False	False	True	False	False	False	True	False	False	False	False	False	False	True	True	False	False	False	False	False	False
False	False	False	False	False	False	False	False	False	True	False	False	True	False	False	True	False	False	True	False	False	False	False	False	False	True	False	False	False	False	False
False	False	True	False	False	False	False	False	False	False	False	False	True	False	False	False	False	False	False	False	False	False	False	True	True	True	True	False	True	False	False
False	False	False	False	False	False	False	True	False	False	True	False	False	True	False	False	False	False	False	False	False	False	False	False	False	False	False	False	True	True	False
False	False	False	False	False	True	False	False	False	False	False	False	True	True	False	False	False	False	True	False	False	False	False	False	True	True	True	False	False	False	False
False	False	False	False	False	True	False	False	False	True	False	False	False	True	False	True	True	True	False	False	False	False	False	False	True	True	False	True	True	False	False
False	False	False	False	False	False	False	False	False	False	False	False	False	True	False	False	True	False	True	False	False	False	False	False	True	True	False	False	False	False	False
False	False	False	False	False	True	False	False	False	False	False	True	True	False	False	False	False	False	False	False	False	False	False	False	True	True	False	True	False	False	False
False	True	False	False	False	False	False	False	False	False	False	False	False	False	True	False	False	True	False	False	False	False	False	False	False	False	False	False	False	False	False
False	False	False	False	False	False	False	False	True	False	False	False	True	False	False	False	False	False	False	False	False	False	True	False	False	False	False	False	True	False	False
False	False	False	False	False	False	False	False	False	True	False	False	False	False	False	False	True	False	False	False	False	True	False	False	True	True	False	True	True	False	False
False	False	False	False	False	False	False	False	False	False	True	False	True	True	False	True	False	True	False	False	False	False	False	False	True	False	False	False	True	False	False
False	False	False	False	False	False	False	False	False	True	True	True	True	True	False	False	False	False	False	False	False	False	False	True	False	False	False	False	False	False	True
False	True	False	False	False	False	False	False	False	False	False	False	False	True	False	False	False	True	False	False	False	False	False	False	False	True	False	False	True	False	True
False	False	False	False	False	False	False	True	False	False	False	False	True	False	False	False	False	False	False	False	False	False	False	True	True	True	False	True	False	False	False
False	False	False	False	False	False	True	False	False	False	False	False	False	False	False	False	False	False	False	False	False	False	False	False	False	False	False	False	False	False	False
False	False	False	False	False	False	False	False	False	False	True	False	False	False	False	False	True	False	False	False	False	False	False	False	True	False	False	False	False	False	False
False	False	False	False	False	True	False	False	False	False	False	False	True	True	False	False	False	False	False	False	False	False	False	False	True	False	False	False	False	False	False
False	False	False	False	False	True	False	False	False	True	True	False	False	True	False	False	False	False	False	False	False	False	False	False	True	False	False	False	False	False	False
False	False	False	False	False	False	False	False	False	False	False	False	True	True	False	False	False	False	False	False	False	True	False	False	True	True	False	False	False	False	False
True	False	False	False	False	False	False	False	False	False	False	False	False	False	False	False	False	False	False	False	False	False	False	False	True	False	False	True	True	False	False
False	False	False	False	False	False	False	False	False	False	False	True	True	False	False	False	False	False	False	True	False	False	False	False	True	False	False	False	False	True	False
False	False	False	False	False	False	False	False	False	False	True	False	True	False	False	False	False	False	False	False	False	False	False	True	False	False	False	False	False	False	False
False	False	False	False	False	False	False	False	True	True	False	False	False	True	False	False	False	True	True	False	False	False	False	True	False	False	False	False	False	False	False
False	False	False	False	False	False	False	False	False	True	True	False	True	True	False	False	False	False	True	False	False	False	False	False	True	True	False	False	False	False	False
False	False	False	False	False	False	False	False	False	False	False	False	True	False	False	False	False	False	False	False	False	False	False	False	True	False	False	True	True	False	True
True	False	False	False	False	False	False	False	False	True	False	False	True	True	False	False	False	False	False	False	False	False	False	False	True	True	False	False	True	False	False
False	False	False	False	False	True	False	False	False	False	False	False	False	True	False	False	False	True	False	False	False	False	False	False	False	True	False	False	False	False	False
False	False	False	False	False	False	False	False	False	False	True	False	False	False	False	False	False	False	False	False	False	False	False	False	False	False	False	False	False	False	False
False	False	False	False	False	False	False	True	False	True	False	False	True	True	False	False	True	False	False	False	False	False	False	False	True	False	False	True	False	False	True
False	False	False	False	False	False	False	False	False	True	False	False	False	False	False	False	False	False	False	False	False	False	False	False	True	True	False	False	True	True	False
False	False	False	False	False	False	False	False	False	False	False	False	True	True	False	False	True	False	False	False	False	False	False	True	True	True	False	True	True	False	False
False	False	False	False	False	False	False	False	True	False	True	False	True	True	False	False	True	False	False	False	False	False	False	True	True	False	False	False	False	False	False
False	False	False	False	False	False	False	False	True	False	False	True	False	True	False	False	False	False	False	False	True	False	False	False	True	False	False	False	True	False	False
False	False	False	False	False	False	False	False	False	True	False	False	True	False	False	False	False	True	False	False	False	False	False	True	True	True	False	False	False	False	False
False	False	True	False	False	False	False	False	False	True	False	True	False	True	False	False	True	True	False	False	False	False	False	True	True	False	False	False	True	False	False
False	False	False	False	False	False	True	False	False	True	True	False	False	False	False	False	False	False	False	False	False	True	False	False	True	False	False	False	False	False	False
False	False	False	False	False	False	False	False	False	False	True	False	True	True	True	False	False	True	False	False	False	True	False	False	False	True	False	False	False	False	False
False	False	False	False	False	False	False	False	True	False	True	False	True	True	False	False	False	False	False	False	False	False	False	True	True	True	False	False	True	False	False
False	False	False	False	False	False	False	False	False	False	False	False	True	False	False	False	False	True	False	False	False	False	False	True	True	False	False	False	False	False	False
False	False	False	False	False	False	False	True	False	False	True	False	True	True	False	True	False	False	False	False	False	False	False	False	True	True	False	False	False	True	False
False	False	False	True	False	False	False	False	True	True	False	False	False	True	False	False	True	False	False	False	False	False	False	False	True	False	False	False	False	False	False
False	True	False	False	False	False	False	False	False	False	False	False	False	False	False	False	False	True	False	False	False	False	False	False	True	False	False	False	True	False	False
False	False	False	False	False	False	False	False	False	True	False	True	True	False	False	False	False	True	False	False	False	False	False	False	False	True	False	False	False	False	False
False	True	False	False	False	False	False	False	True	False	False	False	True	True	False	False	False	False	False	False	False	False	False	False	False	False	False	True	False	False	False
False	False	True	False	False	False	False	False	True	True	False	False	False	True	False	False	False	False	False	False	False	False	False	False	True	False	False	True	True	False	False
False	False	False	False	False	False	False	False	False	False	False	False	False	False	False	False	False	False	False	False	False	False	False	True	False	False	False	False	False	False	False
True	False	False	False	False	False	False	False	False	False	False	False	True	True	False	False	False	False	False	False	False	False	False	False	True	True	False	False	False	False	False
False	False	False	False	False	False	False	False	False	True	False	True	False	True	False	False	False	False	False	False	True	False	False	False	False	False	False	False	False	False	True
False	True	False	False	False	False	False	False	False	False	True	False	True	True	True	False	False	False	False	False	False	False	False	False	True	False	False	False	False	False	False
False	False	False	False	False	False	False	False	False	True	True	False	False	True	False	False	False	False	False	False	False	False	False	False	False	True	True	False	True	False	False
False	False	False	False	False	True	False	False	False	False	False	False	True	True	False	False	False	False	False	False	False	False	False	False	True	False	False	False	False	False	False
False	False	False	False	False	False	False	False	True	False	False	False	True	False	False	False	False	True	False	False	False	False	False	False	False	False	False	False	False	False	False
False	False	False	False	False	False	False	False	False	True	False	False	True	False	False	False	False	True	False	False	False	False	False	True	True	False	False	True	False	False	False
False	False	False	False	False	False	False	False	True	False	False	False	True	True	False	False	False	False	False	False	False	False	False	False	True	False	False	False	True	False	True
False	False	False	False	False	False	False	False	False	False	False	False	True	False	True	False	False	False	False	False	False	False	False	False	False	False	False	False	False	False	False
False	False	False	False	False	False	False	True	False	False	False	False	True	False	False	False	False	True	False	False	False	False	False	True	False	False	False	False	False	False	False
False	False	False	False	False	False	False	False	False	False	False	False	True	False	True	False	False	False	True	False	False	False	False	False	True	False	False	False	False	False	False
False	False	False	False	False	False	False	False	False	False	True	False	False	False	False	False	False	False	True	False	False	False	False	False	False	True	False	False	True	False	True
False	False	False	False	False	False	False	False	False	False	False	False	True	True	False	False	False	False	False	False	False	False	False	True	False	True	True	False	False	False	False
False	False	False	False	False	False	False	False	True	False	False	False	True	False	False	False	False	False	False	False	False	False	False	False	True	True	False	False	False	False	False
False	False	False	False	False	False	False	False	False	True	False	False	False	False	True	False	False	False	False	True	True	False	False	True	False	False	False	True	True	False	False
False	False	False	False	False	False	False	False	True	True	True	True	False	True	False	False	True	False	False	False	False	False	False	False	False	False	False	True	True	False	False
False	False	False	False	False	False	False	False	False	False	False	False	True	True	False	False	False	True	False	False	False	False	False	False	False	False	False	True	True	False	False
False	True	False	False	False	False	False	False	True	True	False	False	True	True	False	False	False	True	False	False	True	False	False	True	True	False	False	False	False	False	False
True	False	False	False	False	False	False	False	False	True	False	False	False	False	False	False	False	False	False	False	False	False	False	False	False	False	False	False	False	False	False
False	False	False	False	False	False	False	False	False	True	False	True	True	True	False	True	False	False	False	True	False	True	False	False	False	False	False	True	False	False	False
False	False	False	False	False	False	False	False	False	True	False	False	True	False	False	False	False	False	False	False	False	False	False	False	True	False	True	True	True	False	False
False	False	False	False	False	True	False	False	False	False	False	True	True	True	False	False	False	False	False	False	True	False	False	True	True	True	False	False	False	False	False
False	False	False	False	False	False	False	False	True	False	False	False	True	False	False	False	False	False	False	False	False	True	False	False	True	False	False	False	False	False	False
False	False	False	False	False	True	False	False	False	True	True	False	False	False	False	False	False	False	True	False	True	False	False	True	True	True	False	False	False	False	False
False	False	False	False	False	False	False	False	False	False	False	False	True	True	False	False	False	True	False	False	False	False	False	False	False	True	False	False	True	False	False
False	False	False	False	False	False	False	False	False	False	False	True	True	True	False	False	False	False	False	False	False	False	False	True	True	False	False	False	False	True	False
False	False	False	False	False	False	False	False	True	False	False	False	True	True	False	False	False	False	False	False	False	False	False	True	False	True	False	False	False	False	False
False	False	False	False	False	False	False	False	False	False	False	False	False	True	False	False	False	False	False	False	False	False	False	False	False	False	False	False	True	False	False
False	False	False	False	False	False	False	False	False	True	False	True	True	False	False	False	False	True	False	False	False	False	False	False	False	True	False	False	False	False	False
False	False	False	False	False	False	False	True	False	False	False	False	False	True	False	False	False	False	False	False	False	False	False	False	False	True	True	False	True	False	False
False	False	False	False	False	False	False	False	True	False	False	True	True	False	False	False	False	False	False	False	False	False	False	True	True	False	False	False	False	False	False
False	False	False	False	False	False	False	False	False	False	True	True	False	False	False	False	False	False	False	False	False	False	False	False	False	False	False	False	False	False	False
False	False	False	False	False	False	False	False	False	False	False	True	False	False	False	False	False	False	False	False	False	False	False	False	False	False	False	False	False	False	False
False	False	False	False	False	False	False	False	False	True	True	False	True	False	False	False	True	True	False	False	False	False	False	False	True	True	False	False	True	False	False
False	False	False	False	False	False	False	False	False	False	True	False	True	True	False	False	True	True	False	False	False	False	False	False	False	False	False	False	False	False	False
False	False	False	False	False	True	True	False	False	False	True	True	True	True	False	False	False	False	False	False	True	False	False	False	True	True	False	False	False	False	False
False	False	False	False	False	False	False	False	False	True	False	True	False	True	True	False	False	False	False	False	False	False	False	False	False	False	False	True	False	False	False
False	False	False	False	False	False	False	False	False	False	False	False	True	False	False	False	True	False	False	False	False	False	False	True	False	False	False	False	False	False	False
False	False	False	False	False	False	False	False	False	False	False	False	True	False	False	True	True	False	False	False	False	False	False	False	False	True	False	False	False	False	False
False	False	False	False	False	True	False	False	False	False	True	False	True	False	False	False	True	False	False	False	False	False	False	True	False	False	False	False	True	False	False
False	True	False	False	False	False	False	False	True	False	False	False	False	True	False	False	True	False	False	False	False	False	False	False	False	True	False	False	False	True	False
False	False	False	False	False	True	False	False	False	True	True	True	True	False	False	False	False	False	False	False	False	True	False	True	False	False	False	False	True	False	False
False	False	False	False	False	False	True	False	True	False	True	False	False	False	False	False	True	True	False	False	False	False	False	False	False	False	False	False	True	False	False
False	False	False	False	False	True	False	False	True	True	True	True	False	False	False	False	False	False	False	False	False	False	False	False	True	False	False	False	False	False	False
False	False	True	False	False	False	False	False	True	False	False	False	True	False	False	False	False	False	True	False	False	False	True	True	True	True	False	False	False	True	False
False	False	False	False	False	False	False	False	False	False	True	False	True	False	False	False	False	False	False	False	True	False	False	False	True	False	False	False	False	False	False
False	False	False	False	False	False	False	False	False	False	True	False	True	True	False	False	False	False	True	False	False	False	False	False	False	False	False	True	False	False	False
False	False	False	False	False	False	False	False	False	False	False	False	False	False	False	True	False	True	False	False	False	False	False	True	True	False	False	False	True	False	False
False	False	False	False	False	True	False	False	False	True	False	False	True	True	False	False	False	False	False	False	False	False	False	False	False	True	False	False	False	False	False
False	False	False	False	False	False	False	False	False	False	True	False	False	True	False	True	False	False	False	False	False	False	False	False	True	False	False	False	True	False	False
False	False	False	False	False	False	False	False	False	True	False	False	True	False	False	False	True	False	False	False	False	False	False	False	True	True	False	False	False	False	False
False	False	False	False	False	True	False	False	False	True	False	False	True	False	False	False	False	False	False	False	False	False	False	True	True	False	False	False	True	False	False
False	False	False	False	False	False	False	False	False	True	False	False	True	True	False	False	False	True	False	False	False	False	False	False	True	False	False	True	False	False	False
False	False	False	True	False	False	False	False	False	True	False	False	True	False	False	False	False	True	False	False	False	False	False	False	True	False	False	False	False	False	False
False	False	False	False	False	False	False	False	False	False	False	False	False	True	False	False	False	False	False	True	False	False	False	True	True	True	False	False	False	False	False
False	False	False	False	False	False	False	False	True	True	False	False	True	True	False	False	True	False	False	False	False	False	False	False	True	False	False	False	False	False	False
True	False	False	False	False	False	True	False	False	False	False	False	False	True	False	False	True	False	False	False	False	False	False	False	False	True	False	True	False	False	False
False	False	False	False	False	False	False	False	False	False	False	False	True	True	False	False	False	True	False	False	False	False	False	False	True	False	False	True	True	False	False
False	False	False	False	False	False	True	False	True	False	False	True	True	True	False	False	False	False	False	False	False	False	False	False	False	False	False	False	False	False	False
False	False	False	False	False	False	False	False	True	False	False	False	True	False	False	False	False	False	False	False	False	False	False	True	False	True	False	False	False	False	False
False	False	False	False	False	False	False	False	False	False	False	True	False	True	False	False	False	False	False	False	False	False	False	False	True	False	False	False	False	False	False
False	False	False	False	False	False	False	False	False	False	False	False	True	False	False	False	False	False	False	False	True	False	False	False	True	False	False	False	False	False	False
False	False	False	False	False	False	False	False	False	False	True	False	True	False	False	False	False	False	False	False	False	False	False	False	True	True	False	True	True	False	False
False	False	False	False	False	False	False	True	False	False	False	True	False	False	True	False	True	False	False	False	False	False	False	True	False	False	False	False	False	False	False
False	False	False	False	False	False	False	False	True	False	False	True	True	True	False	False	False	True	False	True	False	False	False	True	True	False	False	False	False	False	True
False	True	False	False	False	False	False	False	False	False	True	False	True	True	False	False	False	False	False	False	False	False	False	True	False	False	False	False	False	False	True
False	False	False	False	False	False	False	False	False	False	False	False	True	False	False	False	False	False	False	False	False	False	False	True	False	True	False	False	True	False	False
True	False	False	False	False	False	False	False	False	False	False	False	True	False	False	False	False	False	False	False	False	False	False	False	True	False	False	True	True	False	False
False	False	False	False	False	False	True	False	True	False	True	False	False	False	False	False	False	False	False	False	False	False	False	False	False	False	False	False	False	False	False
False	False	False	False	False	False	False	False	False	False	False	True	False	True	False	True	False	False	False	False	False	False	False	False	False	True	False	False	False	False	False
False	False	False	False	False	False	False	False	False	True	False	False	False	True	True	False	False	True	False	False	False	False	False	True	True	False	False	False	True	False	False
False	False	False	False	False	False	False	False	False	False	False	False	True	False	True	False	False	False	False	False	True	False	False	False	True	False	False	False	False	False	False
False	False	True	False	False	False	False	False	True	True	True	True	True	False	False	False	False	False	False	False	False	False	False	True	False	False	False	False	False	False	False
False	False	False	False	False	False	False	False	False	True	False	False	False	True	False	False	False	False	False	False	False	False	False	True	False	True	False	False	False	True	False
False	False	False	False	False	False	False	False	False	False	True	False	True	True	False	False	False	False	False	False	False	False	False	False	False	False	False	False	False	False	False
False	False	False	False	False	False	False	False	True	True	False	False	True	False	False	False	True	True	False	False	False	False	False	False	True	True	False	False	True	True	False
False	False	False	False	False	False	False	False	False	True	False	False	True	True	False	False	True	False	False	False	False	False	False	False	False	False	False	False	False	False	False
False	False	False	False	False	False	False	False	True	True	False	False	True	False	False	False	False	True	False	False	False	False	False	False	True	False	False	True	False	False	False
False	False	False	False	False	False	False	False	False	False	False	True	True	True	False	False	False	False	False	False	False	False	False	True	True	False	False	False	False	False	False
False	True	False	False	False	False	True	False	False	False	False	False	True	True	False	False	False	False	False	False	False	False	False	False	True	False	False	False	False	False	False
False	False	False	False	False	False	True	True	False	True	False	False	False	True	False	False	False	False	False	False	False	False	False	False	True	False	False	True	False	False	False
False	False	False	False	False	False	False	False	True	False	False	False	True	True	False	False	False	True	False	False	False	False	False	False	False	False	False	False	False	False	False
False	False	False	False	False	False	False	False	False	True	False	False	True	True	False	False	False	False	False	False	False	True	False	True	False	False	False	True	False	False	False
False	False	False	False	False	True	False	False	False	False	False	False	True	True	False	False	False	False	False	False	False	False	False	False	False	True	False	True	False	False	False
False	False	False	False	False	False	False	False	False	False	False	False	True	True	False	False	True	False	False	False	False	False	False	False	True	True	False	False	False	False	False
False	False	False	False	False	False	False	False	False	True	False	True	True	True	False	False	True	True	False	False	True	False	False	False	False	True	False	False	False	False	False
False	False	False	False	False	False	False	False	False	True	False	False	True	False	False	False	False	False	False	True	False	False	False	False	True	False	False	False	False	False	False
False	False	False	False	False	False	False	False	False	False	True	False	True	True	False	False	False	True	False	False	False	False	False	False	False	False	False	False	False	False	True
False	False	False	False	False	False	False	False	False	False	False	True	True	True	False	False	False	False	False	False	False	False	False	False	True	False	False	False	False	False	False
False	False	False	False	False	False	False	False	False	True	False	False	False	True	True	False	False	False	False	False	False	False	False	False	True	False	False	False	False	False	False
False	False	False	False	False	False	False	False	False	False	False	False	True	True	False	False	False	False	False	False	False	False	False	False	True	True	False	False	False	False	False
False	True	False	False	False	False	False	False	True	False	False	False	False	True	False	False	False	False	False	False	False	False	False	False	True	False	False	False	True	False	True
False	False	False	False	False	False	False	False	False	False	False	True	True	False	False	False	True	False	False	False	False	False	False	False	False	True	False	False	False	False	False
False	False	False	False	False	False	False	False	False	False	True	True	False	False	False	False	False	False	False	False	False	True	False	False	False	False	False	False	False	False	False
False	False	False	False	False	False	False	False	False	True	False	True	False	True	False	False	False	False	True	False	False	True	False	False	True	False	False	True	True	False	True
True	False	False	False	False	False	False	False	False	False	True	False	True	True	False	False	True	False	False	False	False	False	False	True	True	False	False	False	False	False	False
False	False	True	False	False	False	False	False	False	False	False	False	True	True	False	False	False	False	False	False	False	False	False	True	False	False	False	False	False	True	False
False	False	False	False	False	False	False	False	False	True	False	False	True	True	False	False	False	False	False	False	False	False	False	False	True	False	False	False	True	False	False
False	False	False	False	False	False	False	False	False	True	False	False	True	False	False	False	False	False	False	False	False	False	False	False	True	True	False	False	False	True	False
False	True	False	False	False	False	False	False	True	False	False	False	True	False	False	False	True	True	False	False	False	False	False	False	False	True	False	False	False	False	True
False	False	False	False	False	False	False	False	False	False	False	False	False	True	False	False	False	False	False	False	False	False	False	False	True	False	False	False	False	False	False
False	True	False	False	False	False	False	False	False	False	True	True	True	True	False	False	True	False	False	False	False	False	False	False	False	False	False	False	False	False	False
True	False	False	False	False	False	False	False	False	False	False	False	False	False	False	False	False	False	False	False	False	False	False	True	True	True	False	False	False	False	False
True	False	False	False	False	False	False	False	False	True	False	True	False	True	False	False	False	False	False	False	False	False	False	True	False	True	False	False	False	False	False
False	False	False	False	False	False	False	False	False	False	False	False	True	False	False	False	True	False	False	False	False	False	False	False	True	False	False	False	False	False	False
False	False	False	False	False	False	False	True	False	True	False	False	True	True	False	False	False	False	False	True	True	False	False	False	False	False	False	False	False	False	False
False	False	False	False	True	False	False	False	False	False	False	False	False	False	False	False	False	False	False	False	False	False	False	False	False	True	False	False	True	False	False
False	False	False	False	False	False	False	False	False	False	False	False	True	True	False	False	False	False	False	False	False	False	False	False	False	True	False	False	False	False	False
False	False	False	False	False	False	False	False	False	True	False	True	True	True	False	False	False	False	False	False	False	False	False	True	False	False	False	False	False	False	False
False	False	False	True	False	False	False	False	False	False	False	False	False	False	False	True	False	False	False	False	False	False	False	True	True	True	False	False	False	False	False
False	False	False	False	False	False	False	False	False	True	False	True	True	True	False	False	False	False	False	False	False	False	False	False	False	False	False	False	True	False	False
False	False	False	False	False	False	False	False	False	True	False	False	True	True	False	False	False	False	False	False	False	False	False	True	False	True	False	False	False	False	False
False	False	False	False	False	False	False	False	True	False	False	False	True	False	False	False	False	False	False	False	False	False	False	False	False	False	False	False	False	True	False
False	False	False	False	False	True	False	False	True	False	True	False	False	True	False	False	False	False	False	False	False	False	False	False	False	False	False	False	False	False	False
False	True	False	False	False	False	False	False	False	False	False	False	False	False	False	True	False	True	False	False	False	False	False	True	True	False	False	False	True	False	False
True	False	False	False	False	False	False	False	True	False	False	True	True	True	False	False	True	False	False	False	True	False	False	False	True	False	False	False	False	False	False
False	False	False	False	False	True	False	False	False	False	True	True	False	True	False	False	True	False	False	False	False	False	False	True	False	False	False	False	True	False	False
False	False	False	False	False	False	False	False	False	False	False	False	True	True	False	False	True	False	False	False	False	False	False	False	True	False	False	False	False	False	False
False	False	False	False	False	False	False	False	True	True	True	False	False	False	False	False	False	False	False	True	False	False	False	False	False	False	False	True	False	False	False
False	False	False	False	False	False	False	False	True	True	False	True	False	True	False	True	False	False	True	False	False	False	False	False	True	False	False	False	False	False	False
False	False	False	False	False	False	False	False	True	True	False	False	False	True	False	False	False	True	False	False	True	False	False	False	False	True	False	False	False	False	False
False	False	False	False	False	False	False	False	True	True	True	False	True	True	False	False	False	False	False	False	False	False	False	True	True	False	False	False	False	False	True
False	False	False	False	False	False	False	False	False	False	False	False	True	True	False	False	False	False	False	False	False	False	False	True	True	True	False	False	False	False	False
False	False	False	False	False	False	False	False	False	False	False	False	False	True	False	False	True	False	False	False	False	False	False	False	True	False	False	False	False	False	False
False	False	False	False	False	False	False	False	False	False	True	False	True	False	False	False	True	False	False	False	False	False	False	False	True	False	False	True	False	False	False
False	False	False	False	False	False	False	False	False	False	False	False	True	False	False	False	False	False	False	False	False	False	False	False	True	False	False	False	False	False	False
False	True	False	False	False	False	False	False	False	True	False	False	True	False	False	False	False	True	False	False	False	False	False	False	False	False	False	False	True	False	False
False	False	False	False	False	False	False	False	False	False	False	False	False	False	False	False	True	False	False	False	False	True	False	False	False	False	False	False	True	False	False
False	False	False	False	False	False	False	False	False	False	False	False	True	True	False	False	False	False	False	False	False	False	False	False	True	False	False	False	False	False	False
False	False	False	False	False	False	False	False	False	False	False	False	False	True	False	False	False	False	True	False	False	False	False	False	True	True	False	False	False	False	False
False	False	False	False	False	False	False	False	False	True	False	False	True	False	False	False	False	False	False	False	False	False	False	True	True	True	False	False	False	False	False
False	False	False	False	False	True	False	False	False	True	True	True	True	False	False	False	False	False	False	False	False	False	False	False	True	True	False	False	False	False	False
True	False	False	False	False	False	False	False	False	False	False	False	False	True	False	False	False	True	False	False	False	False	True	False	False	False	False	False	True	False	False
False	False	False	False	False	False	False	False	True	True	False	False	True	True	False	False	False	False	False	True	False	False	False	False	False	True	False	False	False	False	False
False	False	False	False	False	False	False	False	False	False	False	False	False	True	False	False	False	True	False	False	False	False	False	False	False	False	False	False	False	False	False
False	False	False	False	False	False	False	False	False	False	True	False	True	False	False	False	False	False	False	False	False	False	False	False	False	False	False	False	True	False	False
False	False	False	False	False	False	False	False	False	True	True	False	True	False	False	False	False	False	False	False	False	False	False	False	True	True	False	False	False	False	False
False	False	False	False	False	False	False	False	False	False	False	False	True	True	False	False	True	False	False	False	False	True	False	False	False	False	False	False	True	False	False
False	False	False	False	False	False	False	True	False	False	True	False	False	True	False	False	False	True	False	False	False	False	True	False	False	True	False	False	False	False	False
False	False	False	False	False	False	False	False	False	True	False	True	True	False	False	False	False	False	False	True	False	False	False	False	True	False	False	True	True	True	False
False	False	False	False	False	False	False	False	False	False	False	False	True	True	False	False	False	False	False	False	True	False	False	True	True	False	False	False	False	False	False
False	False	False	False	False	False	False	False	False	True	False	False	True	True	False	False	False	False	False	False	False	False	False	False	False	False	False	True	False	False	False
False	False	False	False	False	False	False	False	False	False	False	False	True	True	False	False	True	True	False	False	True	False	False	False	True	True	False	False	False	False	False
False	False	False	False	False	False	False	False	False	False	False	False	False	True	False	False	False	False	False	False	False	False	False	False	True	False	False	False	False	False	False
False	False	False	False	False	False	False	False	True	False	False	False	True	False	False	False	True	False	False	False	False	False	False	False	True	False	False	False	False	False	False
False	False	False	False	False	False	False	False	False	True	False	False	True	True	False	False	False	False	False	False	False	False	False	True	False	False	False	False	False	False	False
False	False	False	False	False	False	False	False	False	False	True	False	False	True	False	False	False	False	False	False	False	False	False	False	False	False	False	False	False	False	False
False	False	False	False	False	False	False	False	False	False	False	False	True	False	False	False	False	False	False	False	False	False	False	True	False	True	False	False	False	False	False
False	False	False	False	False	False	False	False	False	False	True	True	False	True	False	False	False	False	False	False	False	False	False	False	True	False	False	False	False	True	True
True	False	False	False	False	False	False	False	True	True	False	False	False	True	False	False	True	False	True	True	False	False	False	False	False	False	False	False	False	False	False
False	False	False	False	False	False	False	False	False	False	True	False	True	False	False	False	False	False	False	True	False	False	False	False	True	False	False	False	True	False	False
False	False	False	False	False	False	False	False	False	False	False	False	True	False	True	False	False	False	False	False	False	False	False	False	True	False	False	False	True	False	False
False	False	False	False	False	False	False	False	False	False	True	True	True	True	False	True	False	False	False	False	False	False	False	False	True	True	False	False	True	False	False
False	False	False	False	False	False	False	False	False	False	True	False	False	True	False	False	True	False	False	False	True	False	False	True	False	False	True	False	False	False	False
False	False	True	False	False	True	False	False	False	False	False	True	False	True	False	False	False	False	False	False	False	False	False	True	True	True	False	False	False	False	False
False	False	False	False	False	False	False	False	False	False	False	True	True	True	False	False	False	False	False	False	True	False	False	False	True	False	False	False	False	False	False
False	False	False	False	False	False	False	False	False	True	False	False	True	False	False	False	False	False	False	False	True	False	False	True	False	False	False	False	False	False	False
False	False	False	True	False	False	False	False	True	False	False	False	True	False	False	False	False	False	False	False	False	False	False	False	True	True	False	True	False	False	False
False	False	False	False	False	False	False	False	False	False	False	False	False	True	True	False	False	True	False	True	False	False	False	False	False	True	False	False	False	False	False
False	False	False	False	False	False	False	False	False	True	False	False	True	True	False	True	False	False	False	False	False	False	False	True	True	True	False	False	True	False	False
False	False	False	False	False	False	False	False	False	False	False	False	True	True	False	False	False	False	False	False	False	False	False	False	True	False	False	True	False	False	False
False	False	False	False	False	False	True	False	False	False	False	True	True	True	False	False	True	False	False	False	False	False	False	False	False	False	False	False	False	False	False
False	False	False	False	False	False	False	False	True	False	True	False	True	True	False	False	False	True	True	False	False	False	False	False	True	False	True	False	False	False	False
False	True	False	False	False	False	False	False	False	False	False	False	True	False	False	False	False	False	False	False	False	False	False	False	True	False	False	False	False	False	False
False	False	False	False	False	False	False	False	True	False	True	False	False	True	False	False	False	False	False	False	True	False	False	False	True	False	True	False	False	False	False
False	False	False	False	False	False	False	True	False	True	True	True	False	False	False	False	True	False	True	False	False	True	False	True	True	False	False	False	True	False	False
False	False	False	False	False	False	False	False	False	False	False	False	False	True	False	False	True	False	False	True	False	False	False	True	True	True	False	False	False	False	False
False	False	False	False	False	False	False	False	False	True	False	False	False	True	False	False	True	False	False	True	False	False	False	False	True	False	False	True	False	False	False
False	False	False	False	False	False	False	False	False	True	False	False	True	False	False	False	False	False	True	False	False	False	False	False	False	True	False	False	True	False	False
False	False	False	False	False	False	False	False	False	False	False	False	True	False	False	False	False	False	False	False	False	False	False	True	False	False	False	False	False	False	False
False	False	False	False	False	False	False	False	False	True	False	False	True	True	False	False	False	True	False	False	False	False	False	False	True	False	False	False	False	False	True
False	False	False	False	False	False	False	False	True	False	False	False	True	False	False	False	False	True	False	False	False	False	False	False	True	True	False	False	False	False	False
False	False	False	False	False	False	False	False	False	False	True	True	False	True	False	False	False	False	False	False	False	True	True	True	True	False	False	False	False	True	True
False	False	False	False	False	False	False	False	False	True	False	False	False	True	False	False	False	False	False	False	False	False	False	False	True	False	False	True	False	False	False
False	False	False	False	False	False	False	False	False	False	False	False	False	True	False	False	False	True	True	False	False	False	False	False	False	False	False	False	False	False	False
False	False	False	False	False	False	False	False	False	True	False	True	False	False	False	False	False	False	False	False	False	False	True	False	True	False	False	False	False	False	False
False	False	False	False	False	False	False	False	False	False	False	False	True	True	False	False	False	False	False	False	False	False	False	True	True	False	False	False	False	False	False
False	False	False	False	False	False	False	False	False	False	True	True	True	True	False	False	False	False	False	False	False	False	False	True	True	False	False	False	False	True	False
False	False	False	False	False	False	False	False	False	False	False	False	True	True	False	False	False	False	False	False	False	False	False	False	True	True	False	False	False	False	False
False	False	False	False	False	False	False	False	True	False	False	False	False	True	False	False	False	False	True	False	False	False	False	True	True	True	False	False	False	False	False
False	False	False	False	False	False	False	False	False	False	False	False	True	False	False	False	False	True	False	False	False	False	False	False	False	False	False	False	True	False	False
False	False	False	False	False	False	False	False	False	False	False	False	False	True	False	False	True	False	False	True	False	False	False	False	False	True	False	False	False	False	False
False	False	False	False	False	False	False	False	False	False	False	True	False	True	False	False	False	False	False	False	False	False	False	False	True	False	False	False	False	False	False
False	False	False	False	False	False	False	False	False	False	False	False	True	True	True	False	False	False	False	False	False	False	False	False	True	False	False	False	True	False	False
False	False	False	False	False	False	False	False	False	True	False	False	False	False	False	False	False	False	False	False	False	False	False	True	False	True	False	False	False	False	False
False	False	False	False	False	False	False	False	True	False	False	False	True	True	False	False	True	False	False	False	False	False	False	False	True	False	False	True	True	False	False
False	False	False	False	False	False	False	False	True	True	False	False	False	False	False	False	True	False	False	False	False	False	False	False	True	True	False	True	False	False	False
False	False	False	False	False	False	False	False	False	False	False	False	False	False	False	False	False	False	False	False	False	False	True	False	True	True	False	False	False	False	False
False	False	False	False	False	False	False	False	True	False	False	False	True	True	False	False	False	False	False	False	False	False	False	True	True	True	False	False	False	False	False
False	False	False	False	False	False	False	False	False	False	False	False	False	True	False	True	False	False	False	False	False	False	False	False	False	False	False	False	False	False	False
False	False	False	False	False	False	False	False	False	False	False	False	True	True	False	False	True	False	True	False	False	False	False	False	True	True	False	False	False	False	True
True	False	False	False	False	False	False	False	False	False	False	False	True	False	False	False	False	True	False	False	False	False	False	True	True	False	False	False	False	False	False
False	True	False	False	False	False	False	False	True	False	False	False	True	False	False	False	False	True	False	False	False	True	False	False	False	True	False	False	True	False	False
False	False	False	False	True	True	False	False	False	False	False	False	True	False	False	False	False	False	False	False	False	False	False	False	False	True	False	False	False	False	False
False	False	False	False	False	False	False	False	False	True	True	False	True	True	False	False	False	False	False	False	False	False	False	True	True	False	False	False	False	False	False
False	False	False	False	False	False	False	False	True	True	False	False	True	True	False	True	False	False	False	True	False	False	False	False	False	False	False	True	False	False	False
False	False	False	False	False	False	False	False	False	False	False	True	False	False	False	False	True	False	False	False	False	False	False	False	True	True	False	False	False	False	False
False	False	False	False	False	False	False	False	True	True	False	False	True	False	False	False	True	False	False	False	False	False	False	False	False	True	False	False	True	False	True
False	False	False	False	False	False	False	True	False	True	True	False	False	False	False	False	False	False	False	False	False	True	False	False	True	False	False	False	False	False	False
False	False	False	False	False	False	False	False	False	False	False	False	True	True	False	True	False	False	False	False	False	False	False	False	True	True	False	False	False	False	False
False	False	False	False	False	False	False	False	False	True	False	False	False	True	False	False	False	False	False	False	False	False	False	True	True	False	False	False	False	False	True
False	True	False	False	False	False	False	False	False	False	False	False	True	True	False	False	False	False	False	False	False	False	False	False	True	False	False	True	False	False	False
False	False	True	False	False	False	False	False	False	True	True	True	True	False	False	False	True	False	False	False	False	False	False	True	True	False	False	False	False	False	False
False	False	False	False	False	False	False	False	False	True	False	False	False	True	False	False	False	False	False	False	True	False	True	False	False	True	False	True	False	False	False
False	False	False	False	False	False	False	False	False	False	True	False	True	True	False	True	True	True	False	False	False	False	True	False	False	False	False	False	False	False	False
False	False	False	False	False	False	False	False	False	False	False	False	False	True	False	False	False	False	False	False	True	False	False	False	True	False	False	False	False	False	False
False	False	False	False	False	False	False	False	False	False	False	False	True	True	False	False	True	False	True	False	False	False	False	False	False	False	False	False	False	False	True
False	False	False	False	False	False	False	False	False	False	False	False	False	False	False	False	False	False	False	False	False	False	False	True	True	True	False	False	False	False	False
False	False	False	False	False	False	False	True	True	False	False	False	False	True	False	False	True	False	False	False	False	False	False	False	False	True	False	False	False	False	False
False	False	True	False	False	False	False	False	False	False	False	False	True	True	False	False	False	True	False	False	False	False	False	True	True	False	False	False	False	False	False
False	False	False	False	False	False	False	False	False	False	True	False	True	False	False	False	False	False	False	False	False	False	False	False	False	True	False	False	False	False	False
False	False	False	False	False	False	False	False	False	True	False	True	False	True	False	False	True	False	False	False	False	False	False	False	True	False	False	False	False	False	True
False	False	False	False	False	False	False	False	False	False	False	False	True	False	False	False	False	False	False	True	False	False	False	False	False	False	True	False	False	False	False
False	False	False	False	False	False	False	False	False	False	False	False	True	True	False	False	False	False	False	False	False	False	False	True	True	False	True	False	False	False	False
False	False	False	False	False	False	False	True	False	True	False	False	False	False	False	False	False	False	False	False	False	False	False	True	True	False	False	True	False	False	False
False	False	False	False	False	True	False	False	True	True	False	False	True	True	True	False	True	False	False	False	False	False	False	False	True	False	True	False	False	False	False
False	False	False	False	False	False	False	False	True	False	False	True	True	True	False	False	False	False	False	False	False	True	False	False	True	True	False	False	False	False	False
False	True	False	False	True	False	True	False	False	False	False	False	True	True	False	False	False	False	False	False	True	False	False	True	True	True	False	True	False	False	False
False	False	False	False	False	False	False	False	True	True	True	True	False	True	False	False	False	True	False	False	False	False	True	False	False	True	False	False	False	False	False
False	True	False	False	False	False	False	False	False	False	True	False	True	True	False	False	True	False	False	False	False	False	False	False	False	True	False	True	False	True	False
False	True	False	False	False	False	False	False	False	False	False	False	True	True	True	False	True	False	False	False	False	False	False	False	False	False	False	False	False	False	False
False	False	False	False	False	False	False	False	False	False	False	True	True	True	False	False	True	False	False	False	False	False	False	False	False	True	False	False	False	False	False
False	False	False	False	False	False	False	False	False	False	False	True	True	False	False	False	True	False	False	False	False	False	False	False	False	False	False	False	False	False	False
False	False	False	False	False	False	False	False	False	True	False	True	False	False	True	False	False	False	False	False	False	False	False	False	False	True	False	False	False	False	False
False	False	False	False	False	True	False	False	False	False	True	False	False	True	False	False	False	True	False	False	False	False	False	False	True	False	False	False	False	False	False
False	False	False	False	False	False	True	False	False	False	False	False	False	False	False	False	False	False	False	False	False	False	False	False	False	False	False	False	True	False	True
False	False	False	False	False	False	False	False	True	False	False	True	True	False	False	False	False	False	False	False	False	False	False	False	True	True	False	True	False	False	False
False	False	False	False	False	False	False	False	True	False	False	False	False	True	False	False	True	False	False	False	False	True	False	False	True	False	False	False	True	False	False
False	False	True	False	False	False	False	False	False	True	False	True	False	False	False	False	False	True	False	False	False	True	False	False	True	True	False	False	False	False	False
False	False	False	False	False	True	False	False	False	True	False	False	True	False	False	False	False	False	False	False	True	False	False	False	True	False	False	False	False	False	False
False	False	False	False	False	False	False	False	False	False	False	False	False	True	False	False	False	False	False	False	False	False	False	True	True	False	False	False	True	False	True
False	True	False	False	False	False	False	False	False	True	True	False	False	True	False	False	False	True	False	False	False	False	False	False	True	False	False	False	True	False	True
False	False	False	False	False	False	False	False	False	False	False	False	True	True	False	False	False	True	False	False	False	False	False	False	False	True	True	False	False	False	False
False	False	False	False	False	False	False	False	False	False	False	False	True	True	False	False	False	False	True	False	False	False	False	False	False	True	False	False	True	False	False
False	False	False	False	False	False	False	False	True	True	True	True	False	True	False	False	False	False	False	False	False	False	False	False	True	True	False	True	False	False	False
False	False	False	False	False	False	False	False	True	True	False	False	False	False	False	False	False	False	False	False	False	False	False	True	True	True	False	False	False	False	False
False	False	False	False	False	False	False	False	False	True	False	False	False	True	False	False	False	False	False	False	True	False	True	False	False	False	False	False	False	False	False
False	False	False	False	False	False	True	False	False	False	False	True	False	True	False	False	False	True	False	False	False	False	False	False	True	True	False	False	False	False	True
False	False	False	False	False	False	False	False	False	True	False	False	False	True	False	False	False	True	False	False	True	False	False	False	True	False	False	True	False	False	False
False	False	False	False	False	False	False	False	False	False	False	False	False	False	False	False	False	False	False	False	False	False	False	False	True	False	False	False	False	False	False
False	False	False	False	False	False	False	False	True	True	False	False	True	False	False	False	False	False	False	False	False	False	False	False	False	True	False	False	False	False	False
False	False	False	False	False	False	False	False	True	False	False	False	False	True	False	False	True	False	False	False	False	False	False	False	True	False	False	False	True	False	False
False	False	False	False	False	False	False	False	False	False	False	False	False	True	False	False	True	False	False	False	False	True	False	True	False	True	False	False	False	False	False
False	False	True	False	False	False	False	False	False	True	False	False	True	False	False	False	False	True	False	False	True	False	False	True	False	True	False	False	False	True	False
False	False	False	False	False	True	False	False	False	False	False	False	False	False	False	True	False	False	False	False	False	False	False	True	False	False	False	False	False	False	False
False	False	False	False	False	False	False	False	False	False	False	False	True	True	False	False	False	True	False	False	False	False	False	False	False	False	False	False	False	False	False
False	False	False	False	False	False	False	False	True	False	False	False	True	True	False	False	False	False	False	False	False	False	False	True	True	True	False	False	True	False	False
False	True	False	False	False	False	False	False	True	True	False	False	False	True	False	False	False	False	False	False	False	False	False	False	False	False	False	False	False	False	False
False	False	False	False	False	False	False	False	False	True	False	False	False	True	False	False	False	False	False	False	False	False	False	True	True	True	False	False	False	False	False
False	False	False	False	False	False	False	False	False	False	False	False	True	True	False	False	False	False	False	False	True	False	False	True	False	False	False	False	True	False	False
False	True	False	False	False	False	False	False	True	True	False	False	True	True	False	False	False	True	False	False	False	False	False	False	False	False	False	False	True	False	False
False	False	False	False	False	False	False	False	False	True	False	False	False	False	False	False	False	True	False	False	False	False	True	False	True	False	False	False	False	False	False
False	False	False	False	False	False	False	False	False	False	False	True	True	False	False	False	False	False	False	False	True	False	False	True	True	True	False	False	True	False	False
False	False	False	False	False	False	False	False	False	False	False	False	True	False	False	False	False	True	False	False	False	False	False	False	False	False	False	False	False	False	False
False	False	False	False	False	False	False	False	False	False	False	False	True	False	False	False	False	False	False	True	False	False	False	True	True	False	False	False	False	False	False
False	False	False	False	False	False	False	False	False	True	False	True	True	True	False	False	True	False	False	False	False	True	True	False	False	False	False	False	False	False	False
False	False	False	False	False	False	False	False	False	False	False	True	False	True	False	False	True	False	False	False	False	False	False	False	False	False	False	False	False	False	False
False	False	False	False	False	True	False	False	False	False	False	True	True	True	False	False	False	False	False	False	False	False	False	False	False	True	True	False	True	False	False
False	False	False	False	False	False	False	False	False	False	False	False	True	True	False	False	False	False	False	False	False	False	False	False	False	False	False	False	True	False	False
False	False	False	False	False	True	False	False	True	False	False	False	False	False	False	False	False	False	False	False	False	False	False	False	True	False	False	False	False	True	False
False	False	False	False	False	False	False	False	True	False	False	False	True	False	False	False	True	False	False	False	False	False	False	False	True	True	False	False	True	False	False
False	False	False	False	False	False	False	False	False	False	False	False	False	False	False	False	True	True	False	False	False	False	False	True	True	False	False	True	False	False	False
False	False	False	False	False	False	False	False	False	True	False	False	False	True	False	False	False	True	False	False	False	False	False	False	True	False	True	False	True	False	False
False	False	False	False	False	False	False	False	True	False	False	True	False	False	False	False	False	False	False	False	False	False	False	True	False	True	False	False	False	False	False
False	False	False	False	False	False	False	False	True	False	False	False	True	True	False	False	False	False	False	False	False	False	False	False	True	False	False	False	False	False	False
False	False	False	False	False	False	False	False	True	True	False	True	False	False	False	False	False	False	False	False	False	False	False	False	False	True	False	True	False	False	False
False	False	False	False	False	False	False	False	False	False	False	False	True	True	False	False	False	False	False	False	False	False	False	True	False	False	False	False	True	False	False
False	False	False	False	False	False	False	False	True	False	True	False	True	False	False	False	False	False	False	False	False	False	False	False	False	False	False	False	False	False	False
False	False	False	False	False	True	False	False	False	False	True	False	False	False	False	False	False	False	False	False	True	False	False	False	True	True	False	False	False	False	False
True	False	False	False	False	False	False	False	False	False	False	False	False	True	False	False	True	False	False	False	False	False	False	False	True	True	False	False	False	False	False
False	True	False	False	False	False	False	False	False	False	False	False	False	True	False	False	False	False	False	False	False	False	False	False	False	False	False	False	False	False	False
False	False	False	False	False	False	False	False	False	False	False	True	True	False	False	False	True	False	False	False	False	False	False	True	False	True	False	False	True	False	False
False	False	False	False	False	False	False	True	False	False	False	False	True	False	False	False	False	False	False	False	False	True	False	True	False	True	False	False	True	False	False
False	False	False	False	False	False	False	False	False	False	False	True	True	True	False	False	False	False	False	False	False	False	False	True	True	False	False	False	False	True	False
False	False	False	False	False	False	False	False	False	False	False	False	False	False	False	False	False	False	False	False	False	False	False	True	False	False	False	False	False	False	False
True	False	False	False	False	False	False	False	False	True	False	True	True	False	False	False	False	True	False	False	False	False	False	False	True	True	False	False	True	False	False
False	True	False	False	False	False	False	False	False	False	False	True	True	False	False	False	False	False	False	False	False	False	False	False	False	False	False	False	False	False	False
False	False	False	False	False	True	False	False	False	False	False	False	False	True	False	False	False	False	True	False	False	False	False	True	False	True	False	False	True	False	False
False	False	False	False	False	True	False	False	False	False	False	False	False	False	False	False	False	False	False	False	True	False	False	False	True	False	False	False	False	False	False
True	True	False	False	False	False	False	False	False	False	False	False	True	True	False	False	False	False	False	False	False	False	False	False	True	False	False	False	False	False	False
False	True	False	False	False	False	False	False	False	False	False	False	True	True	False	False	False	False	True	False	False	False	False	False	True	True	False	False	False	False	False
False	False	False	False	False	False	False	False	False	True	True	False	True	False	False	False	False	False	False	False	True	True	False	True	False	False	False	False	True	False	False
False	True	False	False	False	False	False	False	False	True	True	False	True	True	False	False	False	False	False	False	False	False	False	False	False	False	False	False	False	False	False
False	False	False	False	False	True	False	False	False	False	False	False	False	False	True	True	True	False	False	False	False	False	False	False	True	False	False	False	False	False	False
True	False	False	False	False	False	False	True	False	False	False	False	True	True	False	False	False	False	False	False	False	False	False	True	True	False	False	True	True	False	False
False	False	False	False	False	False	False	False	False	False	True	False	False	False	False	False	False	False	False	False	False	False	False	False	True	True	False	False	True	False	False
False	True	False	False	False	False	False	False	False	False	False	False	True	True	False	False	False	False	False	False	False	False	False	False	True	True	False	True	False	False	False
False	True	False	False	False	False	False	False	False	False	False	False	True	False	False	True	False	False	False	False	False	False	False	False	True	False	False	False	False	False	False
False	False	False	False	False	False	False	False	False	True	True	False	False	True	False	True	False	False	False	True	False	False	False	False	True	True	False	False	False	False	False
False	False	False	False	False	False	False	False	False	True	True	False	False	True	False	False	False	False	False	False	True	False	False	False	True	False	False	True	False	False	False
False	False	False	False	False	False	False	False	True	True	True	False	True	False	False	False	True	True	False	False	False	False	False	True	False	True	False	True	False	False	False
False	False	False	False	False	False	False	False	True	False	False	False	True	True	False	False	False	False	False	False	False	False	False	True	True	False	False	False	False	False	False
False	False	False	False	False	False	False	False	False	False	False	False	True	False	False	False	False	False	False	False	False	False	False	False	False	False	False	False	False	True	False
False	False	False	False	False	False	False	False	False	False	False	False	True	True	False	False	True	False	False	False	False	False	False	True	False	True	False	False	True	False	False
False	False	False	False	False	False	False	False	False	False	False	False	True	True	False	False	False	False	True	False	False	False	False	True	False	False	False	False	False	False	False
False	False	False	False	False	False	False	False	False	False	False	False	True	False	False	False	False	False	False	False	False	False	False	True	False	False	False	False	False	False	False
False	False	True	False	False	False	False	False	False	False	False	True	True	True	False	False	False	False	False	False	False	False	False	False	True	False	False	False	False	True	False
False	False	False	False	False	False	False	False	False	False	False	False	True	False	False	False	False	True	False	True	False	False	False	False	True	False	False	False	False	False	False
False	True	False	False	False	False	False	False	False	False	False	True	True	True	False	False	False	False	False	False	False	False	False	True	True	False	False	False	False	True	False
False	False	False	False	True	False	False	False	False	False	False	False	False	True	False	False	False	True	False	False	False	False	False	False	False	False	False	False	True	False	False
False	True	False	False	False	False	False	False	False	True	False	False	True	False	False	False	True	False	False	False	False	False	False	False	False	False	False	False	False	False	False
False	False	False	False	False	False	False	False	False	False	False	False	True	True	False	False	False	True	True	False	False	False	False	False	False	False	False	False	True	False	False
False	False	True	False	False	False	False	False	True	True	False	False	True	True	False	False	False	False	False	False	True	False	False	False	False	True	False	False	False	False	False
False	True	False	False	False	False	False	True	False	False	True	False	True	False	False	False	False	True	False	False	False	False	False	True	True	False	False	False	True	False	False
False	False	False	False	False	False	False	True	False	False	False	False	True	False	False	False	False	False	False	False	False	False	False	False	False	False	False	True	True	False	False
False	False	False	False	False	False	False	False	True	False	False	False	False	False	False	False	False	True	False	False	False	False	False	False	False	False	False	False	False	False	False
False	True	False	False	False	False	False	False	False	False	False	False	False	True	False	False	False	False	False	False	False	False	False	False	True	False	False	False	False	False	False
False	False	False	False	False	False	False	False	False	True	True	True	False	True	False	False	False	False	False	False	True	False	False	True	True	True	False	True	True	False	False
True	False	False	False	False	False	False	False	True	True	False	False	True	False	False	False	False	True	False	False	True	False	False	True	True	False	False	False	False	False	False
False	False	False	False	False	False	False	False	False	False	True	False	False	True	False	False	False	False	False	False	False	False	False	False	True	False	False	False	False	False	False
False	False	True	False	False	False	False	False	False	False	True	False	False	False	False	False	False	False	False	False	True	False	False	True	False	False	False	False	False	False	False
False	False	False	False	False	False	False	False	True	True	False	False	True	False	False	False	False	True	False	False	False	False	False	False	True	True	False	False	False	False	False
False	False	False	False	False	False	False	False	False	False	False	False	False	False	False	False	False	False	False	False	True	False	False	False	True	False	False	False	False	False	False
False	False	False	False	False	False	False	False	False	False	False	False	True	False	False	False	False	False	True	False	False	False	False	True	True	True	False	False	True	False	False
False	False	False	False	False	False	False	False	False	False	False	False	True	False	False	False	False	False	False	False	False	False	False	False	True	False	False	False	False	False	False
False	False	False	False	False	False	False	False	True	True	False	False	True	True	False	False	False	False	False	False	False	False	False	False	True	True	False	False	False	False	False
False	False	False	False	False	False	False	False	False	True	False	False	True	False	False	False	False	False	False	False	False	False	False	True	True	False	False	False	False	False	False
False	False	True	False	False	False	False	False	False	False	False	False	False	False	False	False	False	False	False	False	False	False	False	True	True	False	False	False	True	False	True
False	False	False	False	False	False	False	True	False	False	False	True	False	True	False	False	False	False	False	False	False	False	False	False	True	False	False	False	False	False	False
False	False	False	False	False	False	False	False	True	False	False	False	False	True	False	False	False	False	False	False	False	False	False	False	True	False	False	False	False	False	False
False	False	False	False	False	False	False	False	False	True	False	False	False	False	False	False	False	False	False	False	False	False	False	False	False	True	False	False	False	False	False
False	False	False	False	False	False	False	False	False	False	True	True	False	True	False	False	True	False	False	False	False	False	False	False	True	False	False	False	False	False	False
False	False	False	False	False	False	False	False	False	False	True	False	True	True	False	False	False	True	True	False	False	False	False	False	True	False	False	False	False	False	False
False	False	False	False	False	False	False	False	False	False	False	True	True	True	False	False	False	False	True	False	False	False	False	False	True	False	False	False	True	False	False
False	False	False	False	False	False	False	False	True	True	True	False	False	True	False	False	False	False	False	False	False	False	False	True	True	False	False	True	True	False	False
False	True	False	False	False	False	False	False	False	True	False	False	True	False	False	False	False	False	False	False	False	False	False	False	True	False	False	False	True	False	False
False	False	False	True	False	False	False	False	False	False	False	False	True	True	False	False	False	False	False	False	True	False	False	False	True	True	False	False	True	True	False
False	True	False	False	False	False	False	False	False	False	False	False	False	True	False	False	False	False	False	False	False	False	False	True	True	False	False	False	False	False	False
False	False	False	False	False	False	False	False	False	True	False	False	False	True	False	False	False	False	False	False	False	False	False	False	False	True	False	True	True	False	False
True	False	False	False	False	False	False	False	False	False	False	True	True	True	False	False	False	False	False	False	True	False	False	False	True	True	False	False	False	False	False
False	False	False	False	False	False	False	False	False	True	False	False	True	True	False	False	False	False	False	False	False	False	False	False	False	False	False	False	True	True	False
True	True	False	False	False	False	False	False	False	False	True	False	False	False	False	False	False	False	False	False	False	False	False	False	False	True	False	True	False	False	False
False	False	False	False	False	False	True	False	True	False	False	False	True	True	False	True	False	False	False	False	False	False	False	False	True	False	False	False	True	False	False
False	False	False	False	False	False	True	False	True	False	False	False	True	True	False	False	False	False	False	False	False	False	False	False	True	False	False	False	False	False	False
False	False	False	False	False	False	False	False	False	False	False	False	True	False	False	False	False	False	False	False	False	False	True	False	True	False	False	True	False	False	False
False	False	False	False	False	False	False	False	False	False	False	False	True	False	False	False	True	False	False	False	False	False	False	True	True	False	False	False	False	False	False
False	False	False	False	False	False	False	False	True	False	False	False	True	False	False	False	False	False	False	False	False	False	False	False	True	False	False	False	True	True	False
False	False	False	False	False	False	False	False	False	True	False	False	True	True	False	False	False	False	False	False	False	True	False	False	True	False	False	False	True	False	False
False	False	False	False	True	False	False	False	False	False	False	False	False	True	False	False	False	False	False	False	False	False	False	False	True	False	False	False	True	False	False
False	False	False	False	False	False	False	False	False	True	False	True	True	True	False	False	True	False	False	False	False	False	False	True	True	False	False	False	True	False	False
False	False	False	False	False	False	False	False	False	False	False	False	True	True	False	False	False	False	True	False	False	False	False	False	True	False	False	True	True	False	False
False	False	False	False	False	False	False	False	False	False	False	True	True	True	False	False	False	True	False	False	False	False	False	True	False	False	False	False	False	False	False
True	False	False	False	False	False	False	True	False	False	False	False	False	True	False	False	False	False	False	False	False	False	False	False	False	True	False	False	False	False	False
False	False	False	False	False	False	False	False	False	True	False	False	False	False	False	False	True	False	False	False	False	False	False	False	True	True	False	False	False	True	True
False	True	False	False	False	False	False	False	False	False	False	False	False	False	False	False	False	False	False	False	False	False	False	False	True	True	False	False	False	False	False
False	False	False	False	False	False	False	False	False	False	False	False	True	True	False	False	False	False	False	False	False	False	False	False	True	True	False	False	False	False	False
False	True	False	False	False	False	False	False	False	True	False	True	True	False	False	False	False	False	False	False	False	False	False	False	True	True	False	True	False	False	False
False	False	False	False	False	False	False	False	False	False	False	True	True	True	False	False	True	False	False	False	False	False	False	False	False	False	False	False	False	False	False
False	False	False	False	False	False	False	True	True	True	False	False	True	True	False	False	False	False	False	False	False	False	False	False	True	False	False	False	False	False	False
False	False	False	False	False	False	True	False	True	True	False	False	False	False	False	False	True	False	False	False	False	False	False	False	True	False	False	False	False	False	False
False	False	False	False	False	False	False	False	False	False	True	False	False	True	False	False	False	False	False	False	True	False	False	False	False	True	False	False	False	False	False
False	False	False	False	False	False	False	False	False	False	False	False	True	False	False	False	False	False	False	False	False	False	False	False	False	False	False	False	True	False	False
False	False	False	False	False	False	False	False	True	False	False	False	True	True	False	False	False	False	False	False	False	True	False	False	True	False	False	False	True	False	False
False	False	False	False	False	False	False	False	False	False	False	False	False	False	False	False	False	False	False	False	False	False	False	False	True	True	False	False	True	False	False
False	False	False	False	False	False	False	False	False	False	False	True	True	True	False	False	False	False	False	False	False	False	False	True	False	False	False	False	False	False	False
False	True	False	False	False	False	False	True	False	False	False	True	False	True	False	False	False	True	False	False	False	False	False	False	True	False	False	False	False	False	True
False	False	False	False	False	False	False	False	False	False	False	True	False	True	False	False	False	False	False	False	False	False	False	False	False	False	False	False	False	False	False
False	False	False	False	False	False	False	False	True	False	True	True	False	True	False	False	False	False	False	False	False	False	False	False	False	False	False	False	True	False	False
False	False	False	False	False	False	False	False	False	False	False	False	False	False	False	False	False	False	False	False	False	False	False	True	True	True	False	False	False	False	False
False	False	False	True	False	False	False	False	False	False	True	False	True	False	False	False	False	False	False	False	False	False	False	False	True	True	False	False	False	False	False
False	False	True	False	False	False	False	False	False	False	False	False	False	False	False	False	False	False	False	False	False	True	False	True	True	False	False	False	True	False	False
False	False	False	False	False	False	False	False	False	False	True	False	True	True	False	False	True	False	False	False	False	False	False	True	True	True	False	False	False	False	False
True	False	False	False	False	False	False	False	False	False	True	False	False	True	False	False	True	False	False	False	True	False	False	False	False	False	False	False	True	False	False
False	False	False	False	True	False	False	False	False	False	False	False	True	False	False	False	False	False	False	False	False	False	False	False	False	True	False	False	True	False	False
False	True	False	False	False	False	False	False	False	False	False	False	True	False	False	False	False	False	False	False	False	False	False	False	True	True	False	False	False	False	False
False	False	False	False	False	False	False	False	False	False	True	False	True	False	False	False	False	False	True	False	False	False	False	True	False	False	False	False	True	False	False
False	False	False	False	False	False	False	False	False	True	True	False	False	False	False	True	False	False	True	False	False	False	False	True	True	False	False	False	False	False	True
False	False	False	False	False	False	False	False	False	True	False	False	False	True	False	False	True	False	False	False	False	False	False	True	True	True	False	False	False	False	False
False	False	False	False	False	False	False	False	False	False	False	True	False	True	False	False	False	False	False	False	False	False	False	False	False	False	False	False	False	False	False
True	False	False	False	False	False	False	False	False	True	False	True	True	True	False	False	False	False	False	False	False	False	False	False	False	False	False	False	True	False	False
False	False	False	False	False	False	False	False	False	False	False	False	False	False	False	False	True	False	False	False	False	False	False	False	True	True	False	False	False	True	False
False	False	False	False	False	False	False	False	False	True	True	False	False	True	False	False	False	False	True	False	False	False	False	False	True	False	False	False	True	False	False
False	False	False	False	False	True	False	False	True	False	False	False	False	True	False	False	False	False	False	False	False	False	False	False	False	False	False	True	False	False	False
False	False	False	False	False	False	False	False	True	True	False	False	True	True	False	False	False	True	False	False	False	False	False	False	True	False	False	False	False	False	False
False	False	False	False	False	False	False	False	False	True	False	False	False	False	True	False	True	False	False	False	False	False	True	False	False	True	False	False	False	True	False
True	False	False	False	False	False	False	False	True	False	False	False	False	True	False	False	False	False	False	False	False	False	False	False	False	False	False	False	False	False	False
False	False	False	False	False	False	False	False	False	False	False	True	False	False	False	False	False	True	False	False	True	False	False	False	True	False	False	True	False	False	False
False	False	False	False	False	False	False	False	True	True	False	True	False	True	False	False	True	True	False	False	False	False	False	True	False	False	False	False	False	False	True
False	False	False	False	False	False	False	False	False	True	False	False	False	False	False	False	False	False	False	False	False	False	False	False	False	False	False	False	True	False	False
False	False	False	False	False	False	False	False	True	True	False	False	False	True	False	False	False	False	False	False	False	False	False	True	True	False	False	False	False	False	False
False	False	False	False	False	False	False	False	False	False	True	True	False	True	False	False	False	False	True	False	True	False	False	False	True	True	False	False	False	False	False
False	False	False	False	False	False	False	False	True	True	True	False	True	True	False	False	True	False	False	False	False	True	False	True	False	True	False	False	False	True	False
False	False	False	False	False	False	False	False	True	True	False	False	True	False	False	False	False	False	False	False	False	False	False	False	True	False	False	False	True	False	False
False	False	False	False	False	False	False	False	False	True	False	False	True	False	False	False	False	True	False	False	False	False	False	False	False	True	False	False	True	False	False
False	False	False	False	False	False	False	False	False	True	True	False	False	False	False	False	False	False	False	False	False	False	False	False	True	False	False	False	False	False	False
False	False	False	False	False	False	False	False	False	True	True	False	True	True	False	False	False	True	False	False	False	False	False	False	True	True	False	False	False	False	False
False	False	False	False	False	True	False	False	False	True	False	False	False	False	False	False	True	False	False	False	False	False	False	False	True	True	False	False	False	False	False
False	False	False	False	False	False	False	False	True	True	False	True	False	False	False	False	False	False	True	False	False	False	False	True	True	True	False	False	True	False	False
False	False	False	False	False	False	False	False	False	False	True	False	True	True	False	False	False	False	False	False	False	False	False	False	False	True	False	True	False	False	False
False	False	False	False	False	False	False	False	False	True	False	False	False	True	False	False	False	False	False	False	False	False	False	True	True	True	False	True	False	False	False
False	False	False	False	False	False	True	False	False	True	False	False	True	False	False	False	False	False	False	False	False	False	False	False	True	True	False	False	False	False	False
False	False	False	False	False	True	False	False	False	False	False	False	False	False	False	False	False	False	False	False	False	False	False	False	True	False	False	False	False	False	False
False	False	False	False	False	False	True	False	False	False	False	False	True	False	False	False	False	True	False	False	True	False	False	True	False	False	False	False	True	False	False
False	False	False	False	False	False	False	False	False	False	False	True	False	True	False	False	False	False	True	False	False	True	False	False	False	False	False	False	False	False	False
False	False	False	False	False	False	False	False	False	False	False	False	True	True	False	False	False	False	True	False	False	False	False	False	True	False	False	False	True	False	False
False	False	False	False	False	False	False	False	False	False	True	False	True	False	False	False	False	False	True	False	False	False	False	True	False	True	False	False	False	False	True
False	False	False	False	False	False	False	False	True	False	False	False	True	False	False	False	False	False	False	False	False	False	False	False	False	True	False	True	False	False	False
False	False	False	False	False	False	False	False	False	True	False	False	True	False	False	False	False	False	True	False	True	False	False	False	True	False	False	False	False	False	False
False	False	False	False	False	False	False	False	False	False	False	False	False	True	False	False	False	False	False	False	False	False	False	True	False	False	False	False	False	False	False
False	False	False	False	False	False	False	False	True	False	False	False	True	True	False	False	True	False	False	False	False	False	False	True	False	True	False	False	True	False	False
False	True	False	False	False	False	False	False	False	False	True	False	True	False	False	False	False	False	False	False	False	False	False	False	True	False	False	True	False	False	False
False	False	False	False	False	False	False	False	False	False	False	True	True	True	False	False	False	True	False	False	False	False	False	False	True	False	False	False	True	False	False
False	True	False	False	False	False	False	False	True	False	False	False	False	True	True	False	False	False	False	False	False	False	False	False	False	False	True	False	True	False	False
False	False	False	False	False	False	False	False	False	False	True	False	False	False	True	False	False	False	False	False	False	False	False	False	False	False	False	False	False	False	False
False	False	False	False	False	False	False	False	False	True	True	False	False	True	False	False	False	False	True	False	False	False	False	False	True	False	False	False	True	False	False
True	False	False	False	False	False	False	False	False	False	False	False	True	False	False	False	False	False	False	False	False	False	True	False	False	False	False	True	False	False	False
False	False	False	False	False	False	False	False	False	False	False	False	True	False	False	False	True	False	False	False	True	False	False	False	False	True	False	False	False	False	False
False	False	False	False	False	False	False	False	False	True	True	False	False	False	False	True	False	False	False	False	False	False	False	False	False	True	False	False	True	False	False
False	False	False	False	False	False	False	False	False	False	False	False	True	True	False	False	False	False	False	False	False	False	False	False	False	False	False	False	False	False	False
False	False	False	False	False	False	False	False	False	True	False	False	True	True	False	False	False	False	False	False	False	False	False	True	True	True	False	False	True	False	False
False	False	False	False	False	False	False	False	False	False	False	False	False	False	False	False	False	True	False	False	False	False	False	False	True	False	False	True	True	False	False
False	True	False	False	False	False	False	False	False	False	False	False	False	True	False	False	False	False	False	False	False	False	False	True	True	False	False	False	False	False	False
False	False	False	False	False	False	False	False	True	False	True	False	True	True	False	False	True	False	False	False	False	False	False	True	True	True	False	False	False	False	False
False	False	False	False	False	False	False	False	False	False	False	False	False	False	False	False	False	False	False	False	False	False	False	True	False	False	False	False	False	False	False
False	False	False	False	False	False	False	False	False	False	False	False	False	True	False	False	False	False	False	False	True	False	False	False	True	False	True	False	False	False	False
False	False	False	False	False	False	False	False	False	True	False	True	True	False	False	False	False	False	False	False	False	False	False	False	False	False	False	False	True	False	False
False	False	False	False	False	False	False	False	False	True	True	False	True	True	False	False	False	False	False	False	False	False	False	False	True	False	False	False	True	False	False
False	False	False	False	False	False	True	False	False	False	False	False	False	False	False	False	False	True	False	False	False	False	False	False	False	False	False	True	False	False	True
False	False	False	False	False	False	False	False	True	True	False	False	True	True	False	False	False	False	False	False	False	False	False	False	True	False	False	False	False	True	False
False	False	False	False	False	False	False	False	False	False	True	False	True	True	False	False	False	False	False	False	True	False	False	False	True	False	False	False	False	False	False
False	False	False	False	False	False	False	False	False	False	False	False	True	False	False	False	False	False	False	False	False	False	False	False	True	True	False	False	True	False	False
False	False	False	False	False	False	True	False	False	False	False	False	True	False	False	False	False	False	False	False	False	False	False	False	True	False	False	False	False	False	False
False	False	False	False	False	False	False	False	False	False	False	False	True	False	False	False	False	False	False	False	False	False	False	True	True	False	False	False	False	False	False
False	False	True	False	False	False	False	True	True	True	False	True	False	True	False	False	False	False	False	False	False	False	False	True	True	False	False	False	False	True	False
False	False	False	False	False	False	False	False	False	False	False	False	True	False	False	False	False	True	True	False	False	False	False	False	True	False	False	False	False	False	False
False	False	False	False	False	True	False	False	False	False	True	False	True	False	False	False	False	False	False	False	False	False	False	False	False	True	False	False	True	False	False
False	False	False	False	False	False	False	False	False	False	False	True	True	False	False	False	False	True	True	False	False	False	False	False	False	True	False	True	False	False	False
False	False	False	False	False	False	False	False	False	False	False	False	True	True	False	False	False	False	False	False	False	False	False	True	True	True	False	False	True	False	False
True	False	False	False	False	False	False	False	False	False	False	False	True	True	False	False	False	False	False	False	False	False	False	False	True	True	False	True	True	False	False
False	False	False	False	False	False	False	False	False	False	False	False	True	False	False	False	False	False	False	False	False	False	False	True	True	True	False	False	False	False	False
False	False	False	False	False	False	True	True	True	True	True	True	True	True	False	False	False	False	False	False	True	False	False	False	False	False	False	False	True	False	False
False	False	False	False	False	False	False	True	False	False	False	False	False	True	False	False	True	False	False	False	False	False	False	False	True	False	False	False	False	False	False
False	False	False	False	False	False	False	False	False	True	True	False	True	True	False	False	True	False	False	False	False	False	False	False	False	False	False	False	False	False	False
False	False	False	False	False	False	False	False	False	False	False	False	True	True	False	False	False	False	False	False	False	True	False	False	False	True	False	False	False	False	False
True	False	True	False	False	False	False	False	False	True	True	False	True	False	False	False	False	False	False	False	False	False	False	True	True	False	False	False	False	False	False
True	False	False	False	False	False	False	False	False	False	False	False	False	False	False	False	False	False	True	False	False	False	False	False	True	False	False	False	False	False	False
False	False	False	False	False	False	False	False	True	True	False	False	True	True	False	False	True	False	False	False	False	False	False	False	False	True	False	False	False	False	True
False	False	False	False	False	False	False	False	False	True	True	True	False	True	False	False	False	False	False	False	True	False	False	True	False	True	False	False	False	False	False
False	False	False	False	False	True	False	False	False	False	False	False	False	True	False	True	False	False	True	False	False	False	False	False	False	False	False	False	False	False	False
False	False	False	False	False	False	False	False	False	False	True	False	False	True	False	False	True	True	False	False	True	False	False	False	True	False	False	False	False	False	False
False	True	False	False	False	True	False	False	False	True	False	False	False	True	False	False	True	True	False	False	False	True	False	False	True	True	False	True	False	False	False
False	True	False	False	False	True	False	False	False	True	False	True	False	False	False	False	False	False	False	False	False	False	False	True	False	False	False	False	False	False	False
False	False	False	False	True	False	False	False	False	False	False	True	False	True	False	False	False	False	False	False	False	False	False	False	False	True	False	False	False	True	True
False	False	False	False	False	False	False	False	False	False	True	False	True	True	False	False	True	False	True	False	False	False	False	False	True	True	False	True	False	False	False
False	False	False	False	False	False	False	False	False	False	False	True	True	True	False	False	False	False	False	False	False	False	False	True	True	True	False	False	False	False	False
False	False	False	False	False	False	False	False	False	False	True	False	False	True	False	False	False	False	False	False	False	False	False	False	True	True	False	False	False	False	False
False	False	False	False	False	False	False	True	False	True	False	False	False	True	False	False	False	False	False	False	False	True	True	True	False	False	False	False	False	False	False
False	False	False	False	False	False	False	False	False	False	True	True	True	True	False	False	False	False	False	False	False	False	False	False	True	False	False	True	False	False	False
False	False	False	False	False	False	False	False	False	False	False	False	True	True	False	False	True	False	False	False	False	False	False	False	True	False	False	False	False	False	False
False	False	False	False	False	False	False	False	False	False	True	False	True	True	False	False	False	False	True	False	False	False	False	False	True	False	False	False	True	False	True
False	False	False	False	False	False	False	False	False	True	False	True	True	True	False	False	False	False	False	False	False	True	False	True	False	False	False	False	True	False	False
False	False	False	False	False	False	False	False	False	True	False	False	False	False	False	False	False	False	False	False	False	False	False	True	True	True	False	False	False	False	True
False	False	False	False	False	False	False	False	False	False	True	False	True	False	False	False	True	False	True	False	False	False	False	False	True	True	False	False	False	False	False
False	False	False	False	False	False	True	False	False	False	False	False	False	False	False	False	False	False	False	False	True	False	False	False	True	True	False	False	True	False	False
False	False	False	False	False	True	False	False	False	False	False	True	True	False	False	False	False	False	False	False	False	False	False	False	True	False	False	False	False	False	False
False	False	False	False	False	False	False	False	False	False	False	True	True	False	False	False	False	False	False	False	False	False	False	True	False	False	False	False	False	False	False
False	False	False	False	False	False	False	False	False	False	False	False	True	False	False	False	False	False	False	False	False	False	False	True	False	False	True	True	True	False	False
False	True	False	False	False	False	False	False	False	False	False	False	False	True	False	False	False	False	False	False	False	False	False	True	False	True	False	False	False	False	False
False	False	False	False	False	False	False	False	True	False	False	False	False	True	False	False	False	False	False	False	False	False	False	False	False	True	False	False	False	False	False
False	False	False	False	False	False	False	False	False	False	False	False	False	True	False	False	False	False	False	False	False	False	False	True	True	True	False	False	False	False	False
False	False	False	False	False	False	False	False	False	False	False	True	True	False	False	False	False	False	False	False	False	False	False	True	False	False	False	False	True	False	False
False	True	False	False	False	False	False	False	False	False	False	True	True	False	False	False	False	False	True	False	False	False	False	False	False	False	False	False	False	False	False
False	False	False	False	False	False	False	False	False	True	False	False	True	True	False	False	False	True	False	False	False	False	False	False	True	False	False	False	True	False	True
True	False	False	False	False	False	False	False	True	True	False	True	False	False	False	False	False	False	False	False	False	False	False	False	False	True	False	False	False	False	False
False	False	False	False	False	False	False	False	False	False	False	True	False	True	False	False	False	True	False	False	True	False	False	False	False	False	False	False	False	False	False
False	False	False	False	False	False	False	False	False	False	True	False	False	False	False	False	False	True	False	False	False	False	False	False	True	False	False	False	False	False	False
False	False	False	False	False	False	False	True	False	False	False	False	True	True	False	False	False	False	False	False	False	False	False	False	True	False	False	False	False	False	False
False	False	False	False	False	False	False	False	False	False	False	False	False	False	False	False	False	False	False	False	False	False	False	False	True	False	False	False	False	False	False
False	False	False	False	False	False	False	False	False	False	False	True	False	True	False	True	True	False	False	False	False	False	False	False	False	False	False	False	False	False	False
False	False	False	False	False	False	True	False	False	True	False	False	False	True	False	True	False	False	False	False	False	False	True	False	True	False	False	False	False	False	False
False	False	False	False	False	False	False	False	False	False	False	False	True	True	False	False	False	False	False	False	True	False	False	False	True	True	False	False	True	False	False
False	False	False	False	False	False	False	False	False	False	True	True	True	False	False	False	False	False	False	False	False	False	False	False	True	False	False	False	False	False	False
False	False	False	False	False	False	False	False	False	False	False	True	False	False	False	False	False	True	False	False	False	False	False	True	False	True	False	False	False	False	False
False	False	False	False	False	False	False	False	True	False	False	False	False	True	True	False	False	False	False	False	True	False	False	False	False	False	False	False	False	False	False
False	False	False	False	False	False	False	False	True	False	False	False	True	False	False	False	False	False	False	False	False	False	False	False	True	False	False	False	True	False	False
False	False	False	False	False	False	False	False	False	True	False	False	False	True	False	False	False	False	False	True	True	False	False	False	False	True	False	False	False	False	False
False	True	False	False	False	False	False	False	False	True	False	True	True	False	False	False	False	False	False	False	True	False	False	False	True	False	False	False	False	False	False
False	False	False	False	False	False	False	False	False	False	True	False	True	True	False	False	True	False	False	False	False	False	False	False	False	True	False	False	True	False	False
False	False	False	False	False	False	False	False	False	False	False	False	True	True	False	False	False	False	False	False	False	False	False	False	False	False	False	True	False	False	False
False	False	False	False	False	False	False	False	False	False	True	True	True	False	False	False	False	False	False	False	False	False	False	False	True	True	False	False	False	False	False
False	False	False	False	False	False	False	False	False	False	False	True	True	False	False	False	True	True	False	False	False	False	False	True	True	False	False	True	False	False	False
False	False	False	False	False	False	False	False	False	False	False	False	True	False	False	False	False	True	False	False	False	False	False	True	True	True	False	False	False	False	False
False	False	False	False	False	False	False	False	False	False	False	False	True	True	False	False	False	False	False	False	False	True	False	False	True	True	False	False	True	False	False
False	False	False	False	True	False	False	False	False	False	False	False	True	False	False	False	False	False	True	False	True	False	False	False	False	True	False	True	False	False	False
False	False	False	False	False	False	False	True	True	True	False	False	True	True	True	False	False	False	False	False	False	False	False	False	True	True	False	False	False	True	False
False	False	False	True	False	False	False	False	False	True	False	False	False	False	False	False	False	False	False	False	False	False	False	True	True	False	False	False	False	False	False
True	False	False	False	False	False	False	False	True	True	False	True	False	True	False	False	False	False	False	False	True	False	False	False	True	False	False	False	True	False	False
False	False	False	False	False	True	True	False	False	False	True	False	False	False	False	False	False	False	False	False	False	False	False	False	False	True	False	False	False	False	False
False	False	False	False	False	False	False	False	False	True	True	True	False	True	False	False	False	False	False	False	False	False	False	False	False	False	False	False	False	False	False
False	False	False	False	False	False	False	False	False	True	False	False	True	False	False	False	False	True	False	True	False	False	False	False	True	False	False	True	True	False	False
True	False	False	False	False	False	False	False	False	True	False	False	True	True	False	False	False	False	False	False	False	False	False	True	False	True	False	False	False	False	False
False	False	False	False	False	False	False	False	False	True	False	False	False	True	False	False	False	False	False	False	False	True	False	False	False	True	False	False	False	False	False
False	False	False	False	False	False	True	False	True	False	False	False	False	False	False	False	False	False	False	False	False	False	False	False	False	False	False	True	False	False	False
False	True	False	False	False	False	False	False	False	False	False	False	True	True	False	False	False	False	False	False	False	False	False	False	False	True	False	False	False	True	False
False	False	False	False	False	False	False	False	True	True	False	False	True	True	False	False	False	True	False	False	False	False	False	False	True	False	False	False	False	False	False
False	False	False	False	False	False	False	False	False	True	False	True	True	False	False	False	False	False	False	False	False	False	False	False	True	True	False	True	False	False	False
False	False	False	False	False	False	False	False	False	True	False	True	True	True	False	False	False	False	False	False	False	False	False	False	False	True	False	False	True	False	False
False	False	False	False	False	False	False	False	False	True	False	False	False	False	True	False	False	False	False	False	False	False	False	False	False	True	False	False	True	False	False
False	False	False	False	False	False	False	False	False	False	True	False	False	True	False	False	False	False	False	False	True	False	False	False	False	True	False	False	False	False	False
False	False	False	False	False	False	False	False	False	True	False	False	True	True	False	False	False	False	True	False	False	False	False	False	False	False	False	False	False	False	False
True	False	False	False	False	False	False	False	False	False	False	False	True	True	False	False	False	False	False	False	False	False	False	False	False	False	False	True	False	False	False
True	False	False	False	False	False	False	False	False	True	False	False	True	True	False	False	False	False	True	False	False	False	False	True	True	False	False	False	False	False	False
False	False	False	False	False	False	False	False	False	False	False	False	False	True	False	True	True	True	False	False	False	False	False	True	True	False	False	False	False	False	False
False	False	False	False	False	False	False	False	False	False	False	False	False	False	False	True	False	False	False	False	False	False	False	True	False	False	False	True	False	False	False
False	True	False	False	False	False	False	False	False	True	False	True	True	False	False	True	False	False	False	False	False	False	False	True	True	True	False	True	False	False	True
False	False	False	False	False	False	True	False	False	False	False	True	True	True	False	False	False	False	False	False	False	False	False	False	True	False	False	False	True	False	False
False	False	False	False	False	False	False	False	False	False	False	False	True	True	False	False	False	True	False	False	False	False	False	True	True	False	False	False	False	False	False
False	False	False	False	False	False	False	False	False	False	True	True	False	True	False	False	True	False	False	False	False	False	False	False	True	False	False	True	False	True	False
True	False	False	False	False	False	False	False	True	True	False	True	True	True	False	False	False	False	False	False	False	False	False	False	False	False	False	True	False	False	False
False	False	False	False	True	False	False	False	False	False	True	False	True	True	False	False	False	False	False	True	False	False	False	True	True	False	False	False	False	False	True
False	True	False	False	False	False	False	False	False	False	False	False	True	True	False	False	True	False	False	False	False	False	False	False	False	False	False	False	True	False	False
False	False	False	False	False	False	False	False	False	False	True	False	True	False	False	False	False	False	False	False	False	False	False	True	True	False	False	False	False	False	False
False	False	False	False	False	False	False	False	False	False	True	False	False	True	False	False	False	False	False	False	False	False	False	False	False	False	False	False	False	False	False
False	False	False	False	False	True	False	False	False	False	False	False	False	False	False	False	True	False	False	False	False	False	False	False	True	False	False	False	False	False	False
False	False	False	False	False	False	False	False	True	False	False	False	True	True	False	False	True	False	False	False	False	False	False	True	True	False	False	False	False	False	False
False	False	True	False	False	False	False	False	False	True	False	False	True	True	False	False	False	False	False	False	False	False	False	False	True	False	False	False	False	False	False
False	False	False	False	False	False	False	False	False	False	False	False	False	True	False	False	True	False	False	False	False	True	False	True	True	False	False	False	False	False	False
False	False	False	False	False	False	False	True	False	False	False	False	False	True	False	False	False	False	False	False	False	False	False	False	True	True	False	False	True	False	False
False	False	True	False	False	False	False	False	False	True	False	False	True	False	False	True	False	False	False	False	False	False	False	False	True	False	False	False	False	True	False
False	False	False	False	False	False	False	False	False	False	False	True	True	True	False	False	False	False	False	False	False	False	False	True	True	True	False	False	False	False	False
False	True	False	False	False	False	False	False	False	True	True	False	True	False	False	False	False	False	False	False	False	False	False	False	True	False	False	False	False	False	False
False	False	False	False	False	False	False	False	False	True	True	False	True	False	False	False	False	False	True	False	False	False	False	True	False	False	False	False	False	False	False
False	False	False	False	False	False	False	False	True	False	False	False	True	True	False	False	False	False	False	False	False	False	False	False	False	True	False	False	True	False	False
False	False	False	False	False	False	False	False	True	False	False	True	False	True	False	False	False	False	False	False	False	False	False	False	True	True	False	False	True	False	False
False	False	False	False	False	False	False	False	False	False	False	False	False	False	False	False	False	False	False	False	False	False	False	False	True	False	False	False	False	False	False
False	False	False	False	False	False	False	True	False	False	False	False	True	False	False	False	False	False	False	False	False	False	False	True	True	False	False	True	False	False	False
False	False	False	False	False	False	False	False	False	False	False	False	False	False	False	False	False	False	False	False	False	False	False	False	True	False	False	False	True	False	False
True	False	False	False	False	False	False	False	False	False	False	False	True	False	False	False	False	True	False	False	False	False	False	False	True	False	False	False	False	True	True
False	False	False	False	False	False	False	False	False	False	False	False	True	False	False	False	False	False	False	False	False	False	False	False	False	False	False	False	True	False	False
False	False	False	False	False	False	False	False	True	False	True	False	True	True	False	False	True	True	False	False	True	False	False	False	True	True	False	True	False	True	False
False	False	False	False	False	False	False	False	False	False	False	False	False	True	False	False	False	False	False	False	False	False	False	False	True	False	False	False	False	False	False
False	False	False	False	False	False	False	False	False	False	False	True	True	True	False	False	False	False	False	False	False	False	False	False	True	False	False	False	False	False	False
False	False	False	False	False	False	False	False	False	True	False	False	False	False	False	False	False	False	False	False	False	False	False	False	True	True	False	False	False	False	False
False	False	False	False	False	False	False	False	False	True	True	False	False	True	False	True	False	False	False	False	False	False	False	False	True	False	False	False	False	True	False
False	False	False	False	False	True	False	False	False	True	True	True	True	False	False	False	False	True	False	False	False	False	False	False	True	True	False	False	True	False	False
False	False	False	False	False	False	False	False	False	True	False	True	True	False	False	False	False	False	False	False	False	False	False	False	False	False	False	False	False	False	False
False	False	False	False	False	False	False	False	False	True	False	False	True	True	False	False	True	False	False	False	False	False	False	False	True	False	False	True	True	False	True
False	False	False	False	False	False	False	False	False	True	False	False	False	False	False	False	False	False	False	False	False	False	False	True	False	False	False	False	True	False	False
False	False	False	False	False	False	False	False	False	False	False	False	True	False	False	False	True	False	False	False	False	False	False	True	False	False	False	False	False	False	False
False	True	False	False	False	False	False	False	False	False	True	True	True	False	False	True	False	False	True	False	False	False	False	False	False	True	False	False	True	False	False
False	False	False	False	False	False	False	False	False	False	False	False	True	False	False	False	False	False	False	False	False	False	False	False	True	True	False	False	False	False	False
False	False	False	False	False	False	False	False	False	False	False	True	False	False	False	False	False	False	False	False	False	False	False	False	True	False	False	False	False	False	False
False	False	False	False	False	False	False	False	False	False	False	False	False	True	False	False	False	False	False	False	False	False	False	False	True	False	False	False	False	False	False
False	False	False	False	False	False	False	False	False	True	False	True	True	True	False	False	True	False	False	False	False	False	False	False	True	False	False	False	False	False	False
True	False	False	False	False	False	False	False	False	False	True	True	True	False	False	False	False	False	False	False	False	False	False	False	False	False	False	False	True	False	False
False	False	False	False	False	False	False	False	False	False	False	True	True	True	False	False	False	False	False	False	False	False	False	False	True	False	False	False	False	False	False
True	False	False	False	False	False	False	False	False	False	True	False	True	False	False	False	False	True	False	False	False	False	False	True	True	True	False	True	False	False	False
False	False	False	False	False	False	False	False	False	False	False	True	True	True	False	False	False	False	False	False	False	False	False	False	True	False	False	False	False	False	False
False	True	False	False	False	False	False	False	False	True	False	False	True	True	False	True	True	False	False	False	False	False	False	True	True	False	False	True	False	False	True
False	False	False	False	False	False	False	False	False	False	False	True	False	True	False	False	False	True	False	False	False	False	False	False	True	False	False	False	False	False	False
False	True	False	False	False	False	False	False	False	True	False	True	False	True	True	False	False	True	False	True	False	False	False	True	False	False	False	False	True	False	False
False	False	False	False	False	False	False	False	False	True	False	False	False	True	False	False	False	False	False	False	False	False	False	False	True	False	False	True	False	True	False
False	False	False	False	False	False	False	False	False	False	False	False	False	True	False	False	False	False	True	False	False	False	False	False	False	True	False	False	True	False	False
False	False	False	False	False	False	False	False	False	False	False	False	False	True	False	False	False	False	False	False	False	False	False	True	False	False	False	False	False	False	False
False	False	False	False	False	False	False	False	False	True	False	False	False	True	False	False	False	False	False	False	False	False	False	True	True	True	False	False	True	False	False
False	False	False	False	False	False	False	False	True	True	True	False	False	False	False	False	False	False	False	False	False	False	False	False	True	True	False	False	True	True	False
True	False	False	False	False	False	True	False	False	False	False	True	False	True	False	False	False	False	False	False	False	False	False	False	True	False	False	False	True	False	False
False	False	False	False	False	False	False	False	False	False	False	False	True	False	False	False	False	False	False	False	True	True	False	True	True	False	False	False	True	False	False
False	False	False	False	False	False	False	False	False	False	False	False	True	True	False	False	True	False	True	False	False	False	False	True	True	False	False	False	False	False	False
False	True	True	False	False	False	False	False	False	True	False	False	True	False	True	False	True	False	False	False	False	False	False	False	False	True	False	False	True	False	False
False	False	False	False	False	False	False	False	False	True	False	False	True	True	False	True	True	False	False	False	False	False	False	False	True	False	False	False	False	False	False
False	False	True	False	False	False	False	False	False	True	False	False	True	True	False	False	True	False	False	False	True	False	False	False	False	True	False	True	False	False	True
False	False	False	False	False	False	False	False	True	True	True	False	True	False	False	False	False	True	False	False	False	False	False	True	True	False	False	True	False	False	False
False	False	False	False	False	False	False	False	False	True	True	True	True	False	False	False	False	True	False	False	False	False	False	False	False	True	False	False	False	True	False
True	False	False	False	False	False	False	False	False	False	False	False	False	True	False	False	True	False	False	False	True	False	False	True	True	True	False	False	False	False	False
False	False	False	False	False	False	False	False	False	True	False	True	True	True	False	False	False	False	False	False	False	False	False	False	True	False	False	False	False	False	False
False	False	False	False	False	True	False	False	False	False	False	False	False	True	False	False	True	False	False	False	False	False	False	False	True	True	False	False	True	False	True
False	False	False	False	False	True	False	False	False	False	False	False	False	True	False	True	False	False	False	False	True	False	False	True	False	True	False	False	False	False	False
False	False	False	False	False	False	False	False	False	False	False	True	True	True	False	False	False	False	False	False	False	False	False	False	False	False	False	False	False	False	False
False	False	False	False	False	False	False	False	False	True	False	True	False	True	False	False	True	False	False	True	False	False	False	True	True	False	False	False	False	False	False
False	False	False	False	False	False	False	False	False	False	False	False	False	True	False	False	False	False	False	False	False	False	False	False	True	True	False	False	False	False	False
False	False	False	False	False	False	False	False	False	True	False	True	True	False	False	False	False	False	False	False	False	False	False	False	True	True	False	False	False	True	False
False	False	False	False	False	False	False	False	False	True	False	False	True	True	False	False	False	False	False	False	True	True	False	False	False	True	True	False	False	False	True
False	False	False	False	False	False	True	False	True	False	True	False	False	False	False	False	False	False	False	False	False	False	False	True	False	False	False	False	False	False	False
False	False	False	False	False	False	False	False	False	True	False	True	True	True	False	False	False	True	False	False	False	False	True	True	True	False	False	False	False	False	True
False	False	False	False	False	False	False	False	True	False	False	False	False	True	False	False	False	False	False	False	True	False	False	False	False	False	False	False	False	False	False
False	False	False	False	False	False	False	False	False	False	True	False	True	True	False	False	False	False	False	False	False	False	False	True	False	False	False	False	False	False	True
False	False	False	False	False	False	False	False	False	True	True	False	True	True	False	False	False	False	False	False	False	False	False	False	True	False	False	False	True	False	False
False	False	False	False	False	False	False	False	False	False	False	False	False	False	True	False	True	False	False	False	False	False	False	False	False	True	False	False	False	False	False
False	True	False	False	False	False	False	False	False	True	False	False	True	False	False	False	False	False	False	False	False	False	False	False	True	True	False	True	False	False	False
False	False	False	False	False	False	False	False	False	False	False	False	False	True	False	False	False	False	False	False	False	False	False	True	True	True	False	False	False	False	False
False	False	False	False	False	False	False	False	True	False	True	False	False	False	False	False	True	False	False	False	False	False	False	True	True	False	False	False	False	False	False
False	False	False	False	False	False	False	False	False	False	False	False	True	True	False	False	False	False	False	False	False	False	False	False	True	False	False	False	False	False	False
False	False	False	False	False	False	False	False	False	True	False	True	True	True	False	False	False	False	False	False	False	False	False	False	True	False	False	False	False	False	False
False	False	False	False	False	False	False	False	True	False	True	False	True	False	False	False	True	True	False	False	False	False	False	True	True	False	False	False	False	False	False
False	False	False	False	False	False	False	False	False	False	False	False	False	False	False	False	False	False	False	False	False	False	False	False	False	False	False	False	True	False	False
False	True	False	False	False	False	False	False	False	False	False	False	True	True	True	False	False	False	False	True	False	False	False	False	True	False	False	False	False	False	False
False	False	False	False	False	False	False	False	False	False	True	False	True	True	False	True	False	False	False	False	False	False	False	False	False	False	False	False	True	False	True
False	False	False	False	False	False	False	False	True	False	True	False	True	True	False	False	False	False	False	False	False	False	False	False	True	True	False	False	True	False	True
False	False	False	False	False	False	False	False	False	False	False	False	True	False	False	False	True	False	False	False	False	False	False	False	False	False	False	False	False	False	False
False	False	False	False	False	False	False	False	False	False	False	False	True	True	False	False	False	False	False	False	False	False	False	False	True	False	False	False	False	False	False
False	False	False	False	False	False	False	False	False	False	False	False	True	False	False	False	True	False	False	False	False	False	False	True	True	True	True	False	False	False	False
False	False	False	False	True	False	False	False	False	False	False	False	True	True	False	False	False	False	False	False	False	True	False	False	False	True	False	False	True	False	False
False	False	False	False	False	False	False	False	False	True	False	True	False	True	False	False	False	False	False	False	False	False	False	False	False	False	False	False	False	False	False
False	True	False	False	True	False	False	False	True	True	True	False	True	False	False	False	False	False	False	False	False	False	False	True	True	True	False	False	True	False	False
False	False	False	False	False	False	False	False	False	False	False	False	False	True	False	False	False	False	False	False	False	False	False	False	False	True	False	False	False	False	True
False	False	False	False	False	False	False	False	True	True	False	False	False	True	False	False	False	False	True	False	False	False	False	False	True	False	False	False	True	False	True
False	False	False	False	False	False	False	False	False	False	False	False	True	True	False	False	True	False	False	False	False	False	False	True	True	True	False	False	False	False	False
False	True	False	False	False	False	False	True	False	False	False	False	False	False	False	False	False	False	False	False	False	False	False	False	True	False	False	False	False	False	False
False	False	True	False	False	False	False	False	False	True	False	False	True	True	False	False	False	False	False	False	False	False	False	True	False	True	False	True	False	True	False
False	False	False	False	False	False	False	False	False	False	True	False	True	True	False	False	False	False	True	False	False	False	False	True	True	False	False	True	False	False	False
False	False	False	False	False	True	False	False	False	False	True	False	False	True	True	False	False	False	False	False	True	False	False	False	True	True	False	True	False	False	False
False	False	False	False	False	False	False	False	False	False	False	False	True	True	False	False	True	True	False	False	False	False	False	False	True	True	False	False	False	False	False
False	False	False	True	False	False	False	False	False	False	False	False	True	False	True	False	False	False	False	False	True	False	False	False	True	True	False	False	False	False	False
False	True	False	False	False	True	True	True	False	False	False	False	True	True	False	False	True	False	False	False	False	False	False	False	False	False	False	False	True	True	False
False	False	False	False	False	False	False	False	False	False	False	False	True	True	False	False	False	True	False	False	True	False	False	False	True	False	False	False	False	False	False
False	False	False	False	False	False	False	False	False	True	False	False	True	False	False	False	False	False	False	False	False	False	False	False	False	False	False	False	False	False	False
False	False	True	False	False	False	False	False	False	False	True	True	True	False	False	False	False	False	False	False	False	False	False	False	True	True	False	False	False	False	False
False	False	False	False	False	False	False	False	False	False	False	False	True	False	False	False	True	False	False	False	False	False	False	False	True	False	False	False	False	False	True
False	True	False	False	False	False	False	True	False	True	True	False	False	True	False	False	False	False	False	False	False	False	False	False	True	False	False	False	False	False	False
False	False	False	False	False	False	False	False	False	False	False	True	False	False	False	False	False	False	False	False	False	False	False	True	False	False	False	False	False	False	False
True	True	False	False	False	False	False	True	False	False	False	False	True	True	False	False	False	False	True	False	False	False	False	False	True	False	False	True	False	False	False
False	False	False	False	False	False	True	False	False	False	False	False	False	False	False	False	False	False	False	False	False	False	False	False	True	False	False	False	False	False	False
False	False	False	False	False	False	False	True	False	False	False	False	True	False	False	False	False	False	False	False	False	False	False	False	False	False	False	False	False	False	True
False	False	False	False	False	False	False	False	False	False	False	False	True	False	False	True	False	False	False	False	False	False	False	False	False	True	False	False	True	False	False
False	False	False	False	False	False	False	False	False	False	False	False	True	False	False	False	True	True	False	False	True	False	False	True	True	False	False	False	False	False	False
False	False	False	False	False	False	False	False	True	True	True	False	True	True	True	False	False	False	False	False	False	False	False	True	True	True	False	False	False	False	False
False	False	False	False	False	False	False	False	False	False	False	False	True	False	False	False	False	False	False	False	False	False	False	False	True	True	False	False	False	False	False
False	False	False	False	False	False	False	False	False	True	False	False	True	True	True	False	False	False	False	False	False	False	False	False	True	True	False	False	False	False	False
False	False	False	True	False	False	False	False	False	True	False	True	True	False	True	True	False	False	False	False	False	False	False	False	False	False	False	False	False	False	False
False	False	True	False	False	False	False	False	False	False	False	False	False	True	False	False	False	False	False	False	False	False	False	True	True	True	False	False	True	False	False
False	False	False	False	False	False	False	False	False	False	False	False	True	True	False	False	False	False	False	False	False	False	False	False	True	True	False	True	False	False	True
False	True	True	False	False	False	False	False	False	False	False	False	True	False	False	False	False	False	False	False	True	False	False	False	True	True	False	False	False	False	False
False	False	False	False	False	False	False	False	False	False	False	False	False	True	False	True	False	False	False	False	False	False	False	True	False	False	False	False	True	False	False
False	False	False	False	False	False	False	False	False	False	False	True	False	True	False	False	False	False	False	False	True	False	False	False	True	True	False	False	True	False	False
False	False	False	False	False	False	False	False	False	False	False	False	False	False	False	False	True	False	False	False	False	False	False	False	False	False	False	False	False	False	False
False	False	True	False	False	False	False	False	False	False	False	True	False	True	False	False	False	False	False	False	False	False	False	False	False	False	False	True	False	False	False
False	False	False	False	False	False	False	False	False	False	False	False	True	False	True	False	False	False	True	False	False	False	False	False	False	False	False	False	False	False	False
False	False	False	False	False	False	False	False	False	True	False	False	True	True	True	False	False	True	True	False	True	False	False	False	True	False	False	False	False	False	False
False	False	False	False	False	False	False	False	True	True	False	True	False	True	False	False	False	False	False	False	False	False	False	True	True	False	False	False	False	False	False
False	False	False	False	False	False	False	False	True	False	False	False	True	True	False	False	False	False	False	False	False	False	False	False	True	True	False	True	False	False	False
False	False	False	False	False	False	False	True	False	False	True	False	True	False	False	False	False	False	False	False	False	False	False	False	True	False	False	False	False	False	False
False	False	False	False	False	False	False	False	False	True	True	False	True	False	False	False	True	True	False	False	False	False	False	False	True	True	False	False	False	False	False
False	False	False	False	False	False	False	False	False	False	False	True	True	False	False	False	False	False	False	False	False	False	False	False	True	False	False	False	False	False	False
False	False	False	False	False	False	False	False	False	False	False	False	True	True	False	False	False	False	False	False	False	False	False	False	False	False	False	False	False	False	False
False	False	False	False	False	False	False	False	False	True	False	False	False	True	False	False	True	False	False	False	False	False	False	False	True	True	False	False	False	False	False
False	False	True	False	False	False	False	False	False	True	False	True	True	True	False	False	False	False	False	False	False	False	False	False	False	False	False	False	True	False	False
False	True	False	False	False	False	False	False	False	True	False	False	True	True	False	False	True	False	False	False	False	False	False	False	False	False	False	False	True	False	False
False	False	False	False	False	False	False	False	False	True	False	True	False	False	False	False	False	False	False	False	False	False	False	True	True	False	False	True	True	False	False
False	False	False	False	False	False	False	False	False	True	False	False	True	True	False	False	False	False	False	False	False	True	False	True	False	False	False	False	True	False	False
False	False	False	False	False	False	False	False	False	True	True	False	True	True	False	False	False	False	False	False	False	False	False	False	False	False	False	False	False	False	False
False	False	False	False	False	False	False	False	False	True	True	False	False	True	False	False	False	False	False	False	False	False	False	False	False	False	False	False	False	False	False
False	False	False	False	False	False	False	False	False	False	True	False	False	False	False	False	False	False	False	False	False	False	False	False	False	True	True	False	False	False	False
False	False	False	False	False	False	False	False	False	True	False	False	True	False	False	False	False	False	False	False	False	False	False	False	True	False	False	False	False	False	True
False	False	False	False	False	False	False	False	True	False	False	True	True	False	False	False	False	False	True	False	False	False	True	False	True	False	False	True	False	False	False
False	False	False	False	False	False	False	False	False	False	True	False	True	False	False	True	False	False	False	False	False	False	False	True	True	False	False	False	False	True	True
False	False	False	False	False	False	False	False	False	False	True	False	True	True	False	False	False	False	False	False	False	False	False	False	True	False	False	False	False	False	False
False	False	False	False	False	False	False	False	False	False	False	False	True	True	True	True	False	False	False	False	False	False	False	True	True	False	False	False	False	False	False
False	False	False	False	False	False	False	False	False	False	False	False	True	False	False	False	False	False	False	False	False	False	False	False	True	True	False	False	True	False	False
False	False	False	False	False	False	False	False	False	False	False	False	True	False	False	False	False	False	False	False	False	False	False	False	True	False	False	True	False	False	True
False	False	False	False	False	False	False	False	True	False	False	False	True	False	False	False	False	False	False	False	False	False	False	False	True	False	False	False	False	False	False
False	False	False	False	False	False	False	False	False	False	False	False	True	True	False	False	True	False	False	False	False	False	False	True	True	True	False	True	False	False	False
False	False	False	False	False	False	False	False	False	False	True	False	True	True	False	False	True	False	False	False	False	True	False	False	True	True	False	False	False	True	False
False	True	False	False	False	False	False	False	False	True	True	True	False	True	False	False	False	False	False	False	False	False	False	True	True	False	False	False	False	False	False
False	False	False	False	False	False	False	False	False	False	False	False	False	False	False	False	False	False	False	False	False	True	False	False	False	True	False	True	False	False	False
False	True	False	False	True	False	False	False	False	True	False	False	True	False	False	True	False	False	False	False	True	False	False	False	False	False	False	False	False	False	False
False	False	False	False	False	False	False	False	False	False	False	False	False	True	False	False	False	False	False	False	False	False	False	False	True	True	False	True	False	False	False
False	False	False	False	False	False	False	False	False	False	False	False	False	True	False	False	False	False	False	False	False	False	False	False	False	False	True	False	False	False	False
False	False	False	False	False	False	False	False	False	False	False	False	True	True	False	False	False	False	True	False	False	False	False	False	True	False	False	True	False	False	False
False	False	False	False	False	False	False	False	False	False	False	False	False	True	False	False	False	False	False	False	True	False	False	False	True	False	False	False	False	False	False
False	False	False	False	False	False	False	False	False	False	False	True	False	True	False	False	False	True	False	False	False	False	False	False	True	True	False	False	True	False	False
False	False	False	False	False	False	False	False	False	True	False	True	True	False	False	False	False	False	False	False	True	True	False	False	False	False	False	False	False	False	True
False	False	True	False	False	False	False	True	False	False	True	False	False	False	False	False	False	False	False	False	False	True	False	False	True	False	False	False	True	False	False
True	False	False	False	False	False	False	False	False	False	False	True	True	False	False	False	False	False	False	False	False	False	False	False	True	True	False	False	True	True	False
False	False	False	False	True	False	False	False	False	False	False	False	True	False	False	False	True	False	False	False	False	False	False	False	False	False	False	False	True	False	False
True	False	False	False	False	True	False	False	False	True	False	False	True	False	False	False	False	False	True	False	False	False	False	False	False	False	False	False	True	False	False
False	False	False	False	False	False	False	False	False	False	False	False	False	True	False	False	True	True	False	False	False	False	False	False	True	False	False	False	True	False	False
False	False	False	False	False	False	False	False	True	False	False	False	False	False	False	False	True	False	False	False	False	False	False	True	False	False	False	False	False	False	False
False	False	False	False	False	False	False	False	False	True	False	True	False	True	False	False	False	False	False	False	False	False	False	False	True	False	False	False	False	False	False
False	False	True	False	False	False	False	False	True	True	False	False	True	False	False	False	False	False	False	False	False	False	False	False	True	True	False	True	True	False	False
False	False	False	False	False	False	False	False	True	False	False	False	True	True	False	False	False	False	False	False	True	False	False	False	True	False	False	False	True	False	False
False	False	False	False	False	False	False	False	False	False	False	True	True	True	False	False	False	False	False	False	False	False	False	False	True	True	False	True	False	False	False
False	False	True	False	False	True	False	False	False	False	False	False	True	True	False	False	True	False	True	False	False	True	False	False	True	False	False	True	False	False	False
False	True	False	False	False	False	False	False	False	False	False	True	True	True	False	False	False	False	False	False	False	False	False	False	True	False	False	False	False	False	False
False	False	False	False	False	False	False	False	False	False	True	False	False	False	False	False	False	False	False	False	False	False	False	False	False	False	False	False	False	False	False
False	False	False	False	False	False	False	False	False	False	False	False	True	True	False	False	False	True	False	False	False	False	False	False	True	False	False	True	True	False	False
False	False	True	False	False	False	False	False	False	False	False	False	False	True	False	True	False	False	False	False	True	False	False	False	False	True	False	False	False	False	False
False	False	False	False	False	False	False	False	False	True	False	False	True	False	False	False	False	False	False	False	False	False	False	False	True	False	False	False	True	False	False
False	False	False	False	False	False	True	False	False	False	True	False	True	True	False	False	False	False	False	False	False	False	False	False	True	False	False	False	False	False	False
False	False	False	False	False	False	False	False	False	False	True	False	True	True	False	True	False	False	False	False	False	False	False	False	False	True	False	False	False	False	False
False	False	False	False	False	False	False	False	False	False	False	False	True	True	False	False	True	False	False	False	False	False	False	True	True	False	False	True	False	False	False
False	False	False	False	False	False	False	False	False	False	False	False	True	False	False	False	True	True	False	False	False	False	False	False	True	False	False	False	True	False	False
False	False	False	False	False	False	False	False	False	False	True	False	False	True	False	False	False	True	False	False	False	False	False	False	True	True	False	True	False	False	False
False	False	False	False	False	False	False	True	False	False	False	False	True	True	False	False	False	False	False	False	False	False	False	False	False	False	False	False	False	False	False
False	False	False	False	False	False	False	False	False	False	False	True	True	False	False	False	True	False	False	False	False	True	False	False	True	False	False	False	False	False	False
False	False	False	False	False	False	False	False	True	False	False	True	False	True	False	False	True	False	False	False	True	False	False	False	False	False	False	False	True	False	False
False	False	True	False	False	False	False	False	False	False	False	False	False	False	False	False	False	False	False	False	False	False	False	False	True	False	False	False	True	False	False
False	False	False	False	False	False	False	False	False	False	False	False	False	False	False	False	False	False	False	False	False	False	False	False	True	True	False	False	False	False	False
False	False	False	False	False	False	False	False	False	True	False	False	True	False	False	True	False	False	False	False	False	False	False	False	False	False	False	False	False	False	False
False	False	False	False	False	False	False	False	False	False	False	False	False	False	False	False	True	False	False	False	False	False	False	False	False	True	False	True	True	False	False
False	False	False	False	False	False	False	False	True	False	True	True	True	True	False	False	False	False	False	False	False	True	False	False	True	False	False	False	True	False	False
False	False	False	False	False	False	False	False	False	True	False	False	False	False	False	False	False	False	False	False	False	False	False	False	False	True	False	False	False	False	False
False	False	False	False	False	False	False	False	False	False	False	False	True	False	False	False	True	False	False	False	True	False	False	False	False	True	False	False	False	False	False
False	False	False	False	False	False	False	False	False	False	False	False	True	False	False	False	False	False	False	False	False	False	False	False	True	True	False	False	False	False	False
False	True	False	False	False	False	True	False	True	False	False	True	False	True	False	False	False	False	False	False	False	False	False	False	True	False	False	False	False	False	False
False	False	True	False	False	False	False	False	False	False	False	False	False	False	False	False	True	False	False	False	False	True	False	True	True	False	False	False	True	False	False
False	False	False	False	False	False	False	False	False	True	False	False	True	False	False	False	False	False	False	True	False	False	False	False	True	True	False	False	False	False	True
True	False	False	False	False	False	False	False	False	False	False	False	True	False	False	False	True	False	False	False	False	False	False	True	False	False	False	True	False	False	False
False	False	False	False	False	False	False	False	False	True	False	False	False	False	False	False	True	False	False	False	False	False	False	True	False	False	False	False	True	False	False
False	False	False	False	False	False	False	False	False	False	False	False	False	False	False	False	False	False	True	False	False	False	False	False	True	False	False	False	False	False	False
False	False	False	False	False	False	False	False	False	True	False	True	True	False	False	False	False	False	False	False	False	False	False	True	True	True	False	False	False	False	False
False	False	False	False	False	False	False	False	False	True	False	False	True	False	False	False	False	False	False	False	False	False	False	True	True	False	False	False	False	False	False
False	False	False	False	False	False	False	False	False	False	False	False	True	False	False	False	False	False	False	False	False	False	False	False	True	True	False	False	False	False	False
False	False	False	False	False	False	False	False	True	True	False	False	True	True	False	False	False	False	False	False	False	False	False	False	True	True	False	False	True	False	False
False	False	False	False	False	False	False	False	False	False	False	False	False	True	False	False	False	False	False	False	True	False	False	False	True	True	False	False	True	False	False
False	False	False	False	False	False	False	False	False	True	False	False	True	True	False	False	True	False	False	False	False	False	False	True	False	True	False	False	False	False	False
False	True	False	False	False	False	False	False	False	True	False	False	True	True	False	False	False	True	False	False	False	False	False	False	True	True	False	False	False	False	False
False	False	False	False	False	False	False	False	False	True	True	False	True	False	False	False	False	False	False	False	True	True	False	False	True	True	False	False	False	False	False
False	False	False	False	False	False	False	False	False	True	True	False	True	True	False	False	False	False	False	False	False	False	False	False	False	False	False	False	True	False	False
False	False	False	False	False	False	False	False	True	False	True	False	False	True	False	False	False	True	False	False	False	False	False	False	True	False	False	False	False	False	False
False	False	False	False	False	False	False	False	True	False	True	True	True	False	False	False	False	False	False	False	False	False	False	True	True	False	False	False	False	False	True
False	False	False	False	False	False	False	False	False	False	True	False	True	False	False	True	False	False	False	False	False	False	False	False	False	False	False	False	False	False	False
False	False	False	False	False	False	False	False	True	False	False	False	True	False	False	False	False	False	False	False	False	False	False	False	True	False	False	False	False	False	False
False	False	False	False	True	True	False	False	False	True	True	False	True	False	False	False	False	False	False	False	False	False	False	False	False	False	False	False	True	False	False
False	False	False	False	False	False	False	False	True	True	True	False	True	True	False	False	False	False	False	False	True	False	False	True	True	False	False	False	False	False	False
False	False	True	False	False	False	False	False	False	True	False	False	True	False	False	False	False	False	False	False	False	False	False	False	True	False	False	True	True	False	False
False	False	False	False	False	False	False	False	True	False	True	True	False	True	False	False	False	False	False	False	False	False	False	False	True	False	True	False	True	False	False
False	False	False	False	False	False	False	False	False	False	False	True	True	True	False	False	False	False	False	False	False	False	False	False	True	True	False	False	False	False	False
False	False	False	False	False	False	False	False	False	False	False	False	True	True	True	False	False	False	False	False	False	True	False	False	True	True	False	False	True	False	False
False	False	False	False	False	False	False	False	True	False	False	False	True	True	False	False	True	False	False	False	False	False	False	False	False	True	False	False	False	False	False
False	True	False	False	False	False	False	False	False	False	False	True	False	False	False	False	False	False	False	False	False	False	False	False	False	False	False	False	True	False	False
False	False	False	False	False	False	False	False	False	False	False	False	True	False	False	False	False	True	False	False	False	False	False	False	True	False	False	False	False	False	False
False	False	False	False	False	False	False	False	False	False	False	False	False	True	False	False	False	False	False	False	False	False	False	False	False	False	False	False	False	False	False
False	False	False	False	False	False	False	False	False	True	False	False	True	False	False	False	False	False	False	False	False	False	False	True	False	False	False	False	False	False	False
False	False	False	False	False	False	False	False	False	False	True	False	True	True	False	False	False	True	True	False	False	False	False	False	True	False	False	False	False	False	True
False	False	False	False	False	False	False	False	False	True	False	False	True	True	False	False	False	False	False	False	False	False	False	False	True	False	False	True	False	False	False
False	False	False	False	False	False	False	False	False	False	True	False	True	True	False	False	False	False	False	False	False	False	False	False	False	True	False	False	False	False	False
False	False	False	False	False	False	False	False	False	False	False	False	True	True	False	False	False	False	False	False	False	False	False	False	False	False	True	False	True	False	False
False	False	False	False	False	True	False	False	False	True	False	False	False	False	False	True	True	False	False	True	False	False	False	False	True	False	False	False	False	False	False
False	False	False	False	False	False	False	False	False	True	False	False	True	False	False	False	True	False	False	False	False	False	False	True	True	True	False	False	False	False	False
False	False	False	False	False	False	False	False	False	False	False	False	True	True	False	True	False	False	False	False	False	False	False	False	True	True	False	False	False	True	False
False	False	False	False	False	False	False	False	False	True	False	True	True	False	False	False	False	False	False	False	False	False	False	True	True	True	False	False	False	False	False
False	False	False	False	False	True	False	False	True	False	True	False	True	False	False	False	False	False	False	False	False	False	False	False	True	False	False	False	False	False	False
False	False	False	False	False	False	False	False	False	False	True	False	False	False	False	False	False	False	False	False	False	False	False	True	True	False	False	True	False	False	False
False	False	False	False	False	False	False	False	False	False	True	False	True	True	False	False	False	False	False	False	False	False	False	True	True	False	False	True	False	False	False
False	False	False	False	False	False	False	True	False	False	False	False	False	False	False	True	False	True	False	False	False	False	False	True	True	False	False	False	True	False	True
False	False	False	False	False	False	False	False	False	True	False	False	True	False	False	False	False	False	False	False	False	False	False	False	True	True	False	True	False	False	False
False	False	False	False	False	False	False	False	False	False	False	False	True	True	False	False	False	False	False	False	False	False	False	True	False	True	False	True	False	False	False
False	False	False	False	False	False	False	False	True	True	False	False	True	False	False	True	False	False	False	False	False	False	False	False	True	False	False	False	True	True	True
False	False	False	False	False	False	False	False	False	True	False	False	True	True	False	False	True	False	False	False	False	True	False	False	True	False	False	True	False	False	False
False	False	False	False	False	False	False	False	False	False	True	True	False	False	False	False	False	True	False	False	False	False	False	False	False	False	False	False	False	False	False
False	False	False	False	False	False	False	False	True	False	False	False	False	False	False	False	False	False	False	False	False	False	False	True	True	True	False	False	False	False	False
False	False	False	False	False	False	False	False	False	False	False	False	True	False	False	False	False	False	False	False	False	False	False	False	True	False	False	False	False	False	False
False	False	True	False	False	True	False	False	False	False	False	False	False	True	False	False	False	True	False	False	False	False	False	False	True	False	False	False	True	False	True
False	True	False	False	False	False	True	False	False	False	False	False	True	False	False	False	False	True	False	False	False	False	False	True	True	True	False	True	False	False	True
False	False	False	False	False	False	False	False	False	False	True	False	False	True	False	False	False	False	False	False	False	False	False	True	True	False	False	False	False	False	False
False	False	False	False	False	False	False	False	False	False	False	False	True	True	False	False	False	False	False	False	False	False	False	True	True	True	False	False	False	False	False
False	False	False	False	False	False	False	False	True	False	False	False	True	True	False	False	False	False	False	False	True	False	False	True	True	True	False	False	False	True	True
False	False	False	False	False	False	False	False	True	True	False	False	True	True	False	False	False	False	False	False	False	False	False	False	False	False	False	False	True	False	False
False	False	False	False	False	False	False	False	False	False	False	False	False	False	False	False	False	False	False	False	False	False	False	False	True	False	False	False	False	False	False
False	False	False	False	False	False	False	False	False	False	False	True	False	False	False	False	False	False	False	False	False	False	False	False	False	True	False	False	False	True	False
False	True	False	False	False	False	False	False	False	True	False	False	True	False	False	False	False	True	False	False	False	False	False	True	True	False	False	False	False	False	False
False	False	False	False	False	False	False	False	False	False	True	False	False	True	False	False	False	False	False	False	False	False	False	True	True	False	False	False	False	False	False
False	False	False	False	False	False	False	False	False	True	False	False	False	True	True	False	False	False	False	False	False	False	False	True	True	True	False	False	False	False	False
False	False	False	False	False	False	False	False	False	False	False	False	True	False	False	True	False	False	False	False	False	False	False	False	True	False	False	False	False	True	False
False	False	False	False	False	False	False	True	False	False	True	False	False	True	False	False	False	False	False	False	False	False	False	False	False	False	False	False	True	False	False
False	True	False	False	False	False	False	False	True	True	True	True	False	False	False	False	False	False	False	False	False	False	False	False	False	True	False	False	False	False	False
False	False	False	False	False	False	False	False	False	False	False	False	True	True	False	True	False	False	False	False	True	True	False	False	False	False	False	False	False	False	False
False	False	True	False	False	False	False	False	False	False	False	False	True	True	False	False	False	False	False	False	False	False	False	False	True	True	False	False	False	True	False
False	False	False	False	False	True	False	False	False	False	True	False	True	True	False	True	False	False	False	False	False	False	False	False	False	False	False	True	False	False	False
False	False	False	False	False	False	False	False	False	True	False	False	False	False	False	False	False	False	False	False	False	False	False	False	False	True	False	False	False	True	False
False	False	False	False	False	False	False	False	False	True	False	True	True	True	True	False	False	False	False	False	False	False	False	False	False	False	False	False	True	False	False
False	False	False	False	False	True	False	False	False	False	True	False	True	True	False	True	False	True	False	False	False	False	False	False	False	False	False	False	False	False	False
False	False	False	False	False	False	False	True	True	True	False	False	True	True	False	True	True	False	False	False	False	False	False	False	True	False	False	False	True	True	False
False	False	False	False	False	False	False	False	False	False	False	False	True	False	False	False	True	False	False	False	False	True	False	True	True	False	False	False	True	False	False
False	False	False	False	False	False	False	False	True	False	False	False	False	True	False	False	False	False	False	False	False	False	False	True	True	False	False	False	True	True	False
False	False	False	False	False	False	False	False	False	False	False	False	True	False	False	False	True	False	False	False	False	False	False	True	False	False	False	False	False	False	True
False	False	False	False	False	False	False	False	False	False	False	False	True	False	False	False	False	False	False	False	False	False	False	True	True	False	False	False	False	False	False
False	False	False	False	False	False	False	False	False	False	False	False	False	False	False	False	False	False	False	False	False	True	False	False	True	False	True	False	False	False	True
False	False	False	False	False	False	False	False	True	True	True	True	False	True	False	False	True	False	False	True	False	False	False	False	True	False	False	False	False	False	False
False	True	True	False	False	False	False	False	True	False	False	False	False	False	False	False	False	False	False	False	True	False	False	False	True	True	False	False	True	False	False
False	False	False	False	False	False	False	False	False	False	True	False	False	False	False	False	False	False	False	False	False	False	False	False	True	False	False	False	False	False	False
False	False	False	False	False	False	False	False	False	False	False	False	True	False	False	False	True	False	False	False	False	False	False	False	True	False	False	True	False	False	False
False	False	False	False	False	False	False	False	False	False	False	True	True	False	True	False	False	False	False	False	False	True	False	False	True	False	False	True	False	False	False
False	False	False	False	False	False	False	False	False	True	True	False	True	True	False	False	False	False	False	False	False	False	False	False	False	False	False	False	False	False	False
False	False	False	False	False	False	False	False	False	False	False	False	True	True	False	False	False	False	False	False	False	False	False	False	True	True	False	True	False	False	False
False	False	False	False	False	False	False	False	False	False	True	False	False	True	False	False	False	False	False	False	False	False	True	True	False	False	False	False	False	False	False
False	False	False	False	False	False	False	False	False	True	False	False	False	False	False	False	True	False	False	False	False	False	False	True	False	True	False	True	False	False	False
False	False	False	False	False	False	True	False	False	False	False	True	True	True	False	False	False	False	False	False	False	False	False	True	True	True	False	False	True	False	False
True	False	False	False	False	False	False	False	False	False	False	False	False	True	False	False	False	False	False	False	True	False	False	False	True	False	False	False	False	False	False
False	False	False	False	False	False	False	False	False	True	True	False	True	False	False	False	False	False	False	False	False	False	False	False	True	True	False	False	False	False	False
False	False	False	False	False	False	False	False	False	False	False	False	False	True	False	False	False	False	False	False	False	False	False	False	True	False	False	False	True	False	False
False	False	False	False	False	False	True	False	False	False	False	False	False	True	False	False	False	False	True	False	False	False	False	True	True	False	False	False	False	False	False
False	False	False	False	False	False	False	False	False	False	False	False	True	True	False	False	False	False	False	False	False	True	False	False	False	True	False	False	True	False	False
False	False	False	False	False	False	False	False	False	True	False	False	False	False	False	True	False	False	True	False	False	False	False	True	True	False	False	False	False	False	False
False	False	False	False	False	False	False	False	False	False	False	True	False	False	False	False	True	False	False	False	True	False	False	False	True	False	False	False	False	False	False
False	False	False	False	False	False	False	False	False	False	False	False	True	False	False	False	False	True	False	False	False	False	False	False	False	False	False	False	False	False	False
False	False	True	False	False	False	False	False	False	False	True	True	True	True	False	False	False	False	True	False	False	False	False	True	True	True	False	False	False	False	True
False	False	False	False	False	False	False	False	False	True	False	False	True	True	False	False	False	False	False	False	False	False	False	True	False	True	False	False	True	False	False
False	False	False	False	False	False	False	False	True	True	False	False	True	True	True	False	False	False	False	False	False	True	False	False	False	False	False	False	False	False	False
False	False	True	False	False	False	False	False	False	False	False	False	True	False	False	False	False	False	False	False	False	False	False	True	False	False	False	False	True	False	False
False	True	False	False	False	False	False	False	True	False	True	False	False	False	False	False	True	True	False	False	False	False	False	False	True	False	False	False	False	False	False
False	False	False	False	False	False	True	False	False	False	True	False	True	False	False	False	False	False	False	False	False	False	True	False	False	False	False	False	False	False	False
False	False	False	False	False	False	False	False	False	False	False	False	False	False	False	False	False	False	False	False	False	False	False	False	False	True	False	True	True	False	False
False	False	False	False	False	False	False	False	False	True	False	True	True	False	False	False	False	False	False	False	False	False	False	False	True	True	False	True	False	False	False
False	False	False	False	False	False	False	False	False	False	False	True	False	False	True	True	False	False	False	False	False	False	False	False	True	True	False	False	False	False	False
False	False	False	False	False	False	False	False	True	True	False	False	False	True	False	False	False	False	False	False	False	False	False	False	True	True	False	False	True	False	False
False	False	False	False	False	False	False	False	False	True	True	False	True	False	False	False	False	False	False	False	False	False	False	True	True	True	False	False	False	False	False
False	False	False	False	False	False	False	False	False	True	True	False	False	True	False	False	False	False	False	False	False	False	False	False	True	False	False	False	False	False	False
False	False	False	False	False	True	False	False	False	False	False	False	False	False	True	False	False	True	False	False	False	False	False	False	True	True	False	False	False	False	False
False	False	False	False	False	False	False	False	False	False	False	False	True	False	False	False	True	False	True	False	False	False	False	False	True	True	False	False	False	False	False
False	False	False	False	False	False	False	False	True	False	True	False	True	False	False	False	False	False	True	False	False	True	False	False	True	True	False	True	False	False	False
False	False	False	False	False	False	False	False	True	False	False	False	True	False	False	False	False	False	True	False	False	False	False	True	False	False	False	False	False	False	False
False	False	False	False	False	False	False	True	False	False	True	False	True	True	False	False	False	False	False	False	False	False	False	True	False	True	False	False	True	False	False
False	False	False	False	False	False	False	False	False	True	False	False	False	False	True	False	True	False	False	False	False	False	False	True	True	True	False	False	True	False	True
False	False	False	False	False	False	False	False	False	False	False	False	True	False	False	False	False	False	False	False	False	False	False	False	False	False	False	False	False	False	False
False	False	False	False	False	False	False	False	False	True	False	False	True	True	False	False	False	False	False	False	False	False	False	False	True	True	False	False	False	False	False
False	False	False	False	False	False	False	False	False	False	True	False	True	True	False	False	False	False	False	False	False	False	False	False	True	False	False	False	False	False	False
False	False	False	False	False	False	False	False	False	True	False	True	True	True	False	False	False	False	False	False	False	False	False	False	True	False	False	True	False	False	False
False	False	False	False	False	True	False	False	False	False	False	False	False	False	False	False	False	False	False	False	False	False	False	True	False	False	False	False	False	False	False
False	False	False	False	False	True	False	False	False	False	False	False	False	True	False	False	True	False	False	False	True	False	False	False	True	True	False	False	False	False	False
False	False	False	False	False	False	False	False	False	False	True	True	True	True	False	False	False	True	False	False	False	False	False	False	False	False	False	True	False	False	False
False	False	False	False	False	True	False	False	False	True	False	False	True	True	False	False	False	True	False	False	False	False	False	True	True	False	False	False	False	False	False
False	False	False	False	False	False	False	False	False	False	False	False	True	True	False	False	False	False	True	False	False	False	False	False	True	False	False	False	False	False	False
True	False	False	False	False	False	False	False	False	False	False	True	True	True	False	False	False	False	False	False	False	False	False	False	False	False	False	True	True	False	False
False	True	False	False	False	False	False	False	False	True	True	False	True	True	False	False	False	False	False	False	False	False	False	True	False	False	False	False	False	False	False
False	False	True	False	False	False	False	True	False	True	True	False	False	True	False	False	False	False	True	False	False	False	False	False	True	False	False	True	False	False	True
False	False	True	False	False	False	False	False	False	True	True	True	False	True	False	False	True	True	False	False	False	False	False	True	True	False	False	False	True	False	False
False	False	False	True	False	False	False	False	False	True	False	False	False	False	True	False	False	False	False	False	False	True	True	False	True	False	False	True	False	False	False
False	False	False	False	False	False	False	False	False	False	False	False	False	False	False	False	True	False	True	False	False	False	False	False	False	False	False	False	False	False	False
False	False	False	False	False	False	False	False	False	True	False	False	True	True	False	False	False	False	False	False	False	False	False	False	False	True	True	False	False	False	False
False	False	False	False	False	False	False	False	False	False	True	False	True	False	False	False	False	False	False	False	False	False	False	False	False	False	True	False	True	False	False
False	False	False	False	False	False	False	False	True	False	False	True	False	False	False	False	False	False	True	False	False	False	False	False	True	False	False	False	True	False	False
False	False	False	False	False	False	False	False	False	True	True	False	False	True	False	False	True	False	False	False	False	False	False	False	True	False	False	False	False	False	False
False	False	False	False	False	False	False	False	False	False	False	True	True	True	False	False	False	True	False	False	False	False	False	False	False	False	False	True	False	False	False
False	False	False	False	False	False	False	False	False	False	False	False	True	False	False	False	True	False	False	False	False	False	False	False	True	True	False	False	False	False	False
False	False	False	True	True	False	False	False	False	False	False	False	False	False	False	False	False	False	False	False	False	False	False	False	False	True	False	False	True	False	False
False	False	False	False	False	False	False	False	True	True	False	False	False	True	False	False	False	False	True	False	False	False	False	False	True	False	False	False	False	False	False
False	True	False	False	False	False	False	False	False	False	False	False	False	True	False	False	False	False	True	False	False	False	False	True	False	False	False	False	False	False	False
False	False	False	False	False	False	False	False	False	False	False	True	False	False	True	False	True	False	True	False	True	False	False	False	True	False	False	False	True	True	True
False	False	False	False	False	True	False	False	False	False	False	False	False	False	False	False	False	False	False	False	False	True	False	False	False	True	False	True	False	False	False
False	False	True	False	False	False	True	False	False	True	False	True	True	False	False	False	False	True	True	False	False	False	False	True	True	True	False	False	False	False	False
False	False	False	False	False	False	False	False	False	False	True	False	False	True	False	False	False	False	True	False	False	False	False	False	True	True	False	False	False	False	False
False	False	False	False	False	True	False	False	False	False	True	True	True	True	False	False	True	False	False	False	False	False	False	False	True	True	False	False	True	False	False
False	False	False	False	False	False	False	False	False	False	False	True	False	True	False	False	False	False	False	False	False	False	False	False	True	True	False	False	False	False	False
False	False	False	False	False	False	False	False	False	False	False	False	False	False	False	False	False	False	False	False	False	False	False	False	True	True	False	False	True	True	False
False	False	False	False	False	False	False	False	False	True	False	False	False	False	False	False	False	False	False	False	False	False	False	False	True	True	False	False	False	False	False
False	False	False	False	True	False	False	False	False	True	False	True	True	True	True	False	False	False	False	False	False	False	False	False	False	False	False	False	False	False	False
False	False	False	False	False	False	False	False	True	False	False	False	True	False	True	False	False	False	False	False	False	False	True	False	True	False	False	False	True	False	False
False	False	False	False	False	False	False	False	False	False	True	False	True	True	False	False	False	False	False	False	False	False	False	False	False	True	False	True	True	False	False
False	False	False	False	False	False	False	False	False	False	False	False	True	True	False	False	False	False	False	False	False	False	False	False	True	True	False	True	False	False	False
False	False	False	False	False	False	True	True	True	False	False	True	True	True	False	False	True	True	False	False	True	False	False	False	True	False	False	False	True	False	False
False	False	False	False	False	False	False	True	False	False	False	False	False	False	False	False	False	True	False	False	False	False	False	False	False	True	False	False	False	False	False
False	False	False	False	True	False	False	True	True	False	False	False	False	False	False	False	False	False	False	False	False	False	False	False	True	True	False	False	False	True	False
False	False	False	False	False	False	False	True	True	False	False	False	False	True	True	False	False	False	False	False	False	False	False	False	False	False	False	False	False	False	False
False	False	False	False	False	False	False	False	True	False	False	False	False	False	False	True	False	False	False	False	False	False	False	False	True	False	False	False	False	False	False
False	False	False	False	False	False	False	False	False	False	True	False	True	True	False	False	False	False	False	False	False	False	False	True	True	False	False	False	False	False	False
False	False	False	False	False	False	False	False	False	True	True	False	True	True	False	True	False	False	False	False	False	False	False	False	True	False	False	False	False	False	False
False	False	False	False	False	False	False	False	False	False	False	False	True	False	False	False	False	False	True	False	False	False	False	False	True	True	False	False	False	False	False
False	False	False	False	False	True	False	False	False	False	False	True	False	False	True	False	False	False	False	False	False	False	False	False	False	False	False	True	False	False	False
False	False	False	False	False	False	False	False	False	False	False	False	True	False	False	False	False	True	False	False	False	False	False	False	False	False	False	False	False	False	False
False	False	False	False	False	False	False	False	False	False	False	False	True	False	False	False	False	True	False	False	False	False	False	False	False	False	False	False	True	False	False
False	True	False	False	False	False	False	False	False	False	False	False	True	True	False	False	False	False	False	False	True	False	False	False	False	True	False	True	False	False	False
False	False	False	False	False	False	False	False	False	False	False	True	True	True	False	False	False	True	False	False	False	False	False	True	True	False	False	False	False	False	False
False	True	False	False	False	False	False	False	False	False	False	True	True	True	False	False	False	False	False	False	False	False	False	True	True	False	False	False	True	False	False
False	False	False	False	False	False	False	False	False	False	False	False	True	False	False	False	False	False	False	False	False	False	False	False	False	False	False	False	False	False	False
False	False	False	False	False	False	False	False	False	True	True	False	False	True	False	True	False	False	False	False	False	False	False	False	True	True	False	False	True	False	False
False	False	False	False	False	False	False	False	False	False	False	False	True	True	False	False	True	True	True	False	False	False	False	False	True	True	False	False	False	False	False
False	False	False	False	False	False	False	False	False	False	False	False	False	True	False	False	False	False	False	False	True	False	False	True	True	False	False	False	False	False	False
False	False	False	False	False	False	False	False	False	False	True	False	False	False	False	False	False	False	False	False	False	False	False	True	False	False	False	False	True	True	False
True	False	False	False	False	False	False	True	False	True	False	False	False	True	False	False	True	False	True	False	True	False	False	False	False	False	False	False	True	False	False
False	False	False	False	False	False	False	False	False	False	False	False	True	True	False	False	False	False	True	False	False	False	False	False	False	False	False	False	True	False	False
False	False	False	False	False	False	False	False	False	False	True	False	True	False	False	False	True	False	False	False	False	False	False	False	True	True	False	True	False	False	False
False	False	False	False	False	False	False	False	False	True	False	False	False	True	False	False	False	False	False	False	False	False	False	False	True	True	False	False	True	False	False
False	False	False	False	False	False	False	False	False	True	False	False	True	True	False	False	False	False	False	False	False	False	False	False	True	True	False	False	False	False	False
False	False	False	False	False	False	False	False	False	True	True	False	True	False	True	False	False	False	False	False	False	False	False	True	False	False	False	False	False	False	False
False	False	False	False	False	True	False	False	True	False	False	True	True	True	False	False	False	True	False	False	False	False	False	True	True	True	False	False	False	False	False
False	False	False	False	False	False	False	False	False	False	False	False	False	False	True	False	False	False	False	False	False	False	False	False	True	True	False	False	False	False	False
False	False	False	False	False	False	False	False	False	True	True	True	False	True	False	False	False	False	False	True	False	False	False	False	False	False	False	False	False	False	False
False	False	False	False	False	False	True	False	True	False	False	False	True	True	False	False	True	False	False	False	False	False	False	False	True	False	False	False	True	False	False
False	False	False	False	False	False	False	False	False	False	False	False	True	False	False	False	False	False	False	False	True	False	False	True	False	False	False	False	True	False	False
False	False	False	False	False	False	False	False	False	False	False	False	False	True	True	False	False	False	False	False	False	False	False	False	False	True	False	False	False	False	False
False	False	False	False	False	False	False	False	False	False	True	False	True	True	False	False	True	False	False	False	False	False	False	False	False	False	False	False	True	False	False
False	False	False	False	False	False	True	False	True	False	False	False	True	False	False	False	False	True	True	False	False	False	False	True	False	False	False	False	False	False	False
False	False	False	False	False	False	False	False	False	True	False	True	False	True	False	True	False	False	False	False	False	False	False	False	True	False	False	False	True	False	False
True	False	False	False	False	False	False	False	False	True	False	False	True	True	False	False	True	False	False	False	False	False	False	False	True	True	False	False	False	False	True
False	False	False	False	False	False	False	False	False	False	False	False	False	True	False	False	False	False	False	False	True	False	False	True	True	False	False	False	True	False	True
False	False	False	False	False	True	False	False	False	True	True	False	True	True	False	False	False	False	False	False	False	False	False	True	False	True	False	False	False	False	False
False	False	False	False	False	False	False	False	False	False	False	True	True	False	False	False	False	False	False	False	True	False	False	True	True	False	False	False	False	False	False
False	False	False	False	False	False	False	False	False	True	True	False	True	False	False	False	False	False	False	False	False	False	False	False	True	False	False	False	False	False	False
False	False	True	False	False	False	False	False	False	True	False	False	True	False	False	False	True	True	False	False	False	False	False	True	False	True	False	False	False	True	False
False	False	False	False	False	False	False	False	False	True	False	False	True	False	False	False	False	False	False	False	False	False	False	False	True	True	False	False	False	False	True
False	False	False	True	False	False	False	False	False	True	False	True	True	False	False	False	False	False	False	False	False	False	False	True	True	False	False	False	False	False	True
False	False	False	False	False	False	False	False	False	True	False	False	True	False	False	False	False	False	False	False	False	False	False	True	False	True	False	False	False	False	False
False	False	False	False	False	False	False	True	False	False	False	True	True	False	False	False	False	False	False	False	False	False	False	False	False	False	False	False	False	False	False
False	False	False	False	False	False	False	False	False	True	True	False	False	True	False	False	True	False	False	False	False	False	False	False	True	False	False	False	False	False	False
False	False	False	False	False	False	False	False	False	False	False	False	True	True	False	False	False	False	False	False	True	False	False	False	True	True	False	False	False	False	False
False	False	False	False	False	False	False	False	True	True	False	True	False	True	False	False	False	False	False	False	False	True	False	False	True	True	False	False	False	False	True
False	False	False	False	False	False	True	False	False	False	False	False	False	False	False	False	False	False	False	False	False	False	False	False	True	False	False	False	False	False	False
False	False	False	False	True	False	False	False	False	True	False	False	False	False	False	False	False	False	False	False	False	False	False	False	True	False	False	True	False	False	False
False	False	False	False	False	False	False	False	False	True	False	False	True	False	False	True	True	False	False	False	False	False	False	False	True	False	False	False	False	False	False
False	False	False	False	False	False	False	False	False	True	False	False	True	True	False	False	False	False	False	False	False	False	False	False	True	True	False	False	True	False	False
False	False	False	False	False	False	False	False	True	True	False	False	True	True	False	False	False	False	False	False	False	False	False	False	True	True	False	False	False	False	True
False	False	False	False	False	False	False	False	True	False	False	False	False	True	False	False	False	False	False	False	False	True	False	False	True	False	False	False	False	False	False
False	False	False	False	False	False	False	False	False	True	False	True	True	False	False	False	False	False	False	False	True	False	False	False	False	True	False	True	False	False	False
False	False	False	False	False	False	False	False	True	False	False	True	True	True	False	False	False	False	False	False	False	False	False	True	True	False	False	False	False	False	False
False	False	False	False	False	False	False	False	False	True	True	False	True	False	False	False	False	False	False	False	False	False	False	False	True	False	False	False	False	False	False
False	False	False	False	False	False	False	False	False	True	False	True	True	False	False	False	False	True	False	False	False	False	False	True	True	True	False	True	False	False	True
False	True	False	False	False	False	False	False	False	False	False	True	True	True	False	False	False	False	False	False	True	False	False	False	True	False	False	False	False	False	False
False	False	False	False	False	False	False	False	False	False	True	True	True	False	False	False	False	False	False	False	False	True	False	True	True	True	False	False	True	False	True
False	False	False	False	False	False	False	False	False	False	True	False	False	False	False	False	True	False	False	False	True	False	False	False	True	False	False	True	False	True	False
False	False	False	False	False	False	False	True	True	True	False	False	True	False	False	False	False	False	False	False	False	False	False	False	True	False	False	False	True	False	False
False	False	False	False	False	False	False	True	False	True	False	False	True	True	False	False	True	False	False	False	False	False	False	False	True	False	False	False	False	False	False
False	False	False	False	False	True	False	False	False	False	False	True	False	False	True	False	False	False	False	False	False	False	False	False	False	False	False	False	False	False	False
False	False	False	False	False	False	False	False	False	True	False	False	True	False	False	False	True	False	False	False	True	False	False	False	True	False	False	False	False	False	False
False	False	False	False	False	False	False	False	True	False	False	False	True	False	False	True	False	True	True	False	False	False	False	False	True	False	False	True	True	False	False
False	False	False	False	False	False	False	False	True	True	False	False	False	False	False	False	False	False	False	False	True	False	False	False	True	False	False	False	True	False	False
False	False	False	False	False	False	False	False	False	False	False	True	True	True	False	False	True	False	True	False	False	False	False	True	True	False	False	False	True	False	False
True	False	False	False	False	False	False	False	False	False	True	True	True	True	False	False	False	False	False	False	False	False	False	False	True	False	False	False	True	False	False
False	False	False	False	False	False	False	False	False	False	False	True	True	True	False	False	False	False	False	False	False	False	False	True	False	False	False	True	False	False	False
False	False	False	False	False	False	False	False	False	False	False	False	False	True	False	False	False	False	False	False	False	False	False	True	False	False	False	False	False	False	False
False	False	False	False	False	False	False	False	False	False	False	True	False	False	False	False	False	False	False	False	False	False	False	True	False	True	False	True	False	False	False
False	False	False	False	False	False	False	True	False	True	False	False	True	True	False	False	False	True	False	False	False	False	False	False	True	False	False	False	False	True	False
False	True	False	False	False	False	False	False	False	True	False	False	True	True	False	False	False	False	False	False	False	False	False	False	False	False	False	False	False	True	False
False	False	False	False	False	False	False	False	False	False	True	False	True	False	False	False	False	False	False	False	False	False	False	False	True	False	False	False	False	False	False
False	False	False	False	False	False	False	False	False	True	False	False	True	True	False	False	False	False	False	False	False	False	False	True	False	True	False	False	False	False	False
False	False	False	False	False	False	False	False	True	False	True	False	True	True	False	False	False	False	False	False	False	False	False	True	False	True	False	False	False	False	False
False	False	False	False	False	False	False	False	False	True	False	False	True	True	False	False	False	False	False	False	False	False	False	True	True	False	False	False	False	False	False
False	False	False	False	False	False	False	False	False	True	True	False	True	True	False	True	False	False	False	False	False	False	False	False	True	False	False	False	False	False	False
False	False	False	False	False	False	False	True	False	True	False	False	True	False	False	False	True	False	False	False	False	False	False	False	False	False	False	False	False	False	False
False	False	False	False	False	False	True	False	True	True	False	False	True	False	False	False	False	False	False	False	False	False	False	False	False	False	False	True	False	False	False
False	False	True	False	False	False	False	False	False	True	False	False	True	False	False	False	False	False	True	False	False	False	False	True	False	True	False	False	False	False	False
False	False	False	False	False	False	False	False	False	True	True	True	False	False	False	False	False	False	False	False	False	False	False	False	True	False	False	True	False	False	False
False	False	False	False	False	False	False	False	False	False	False	True	True	True	False	False	False	True	False	False	False	False	False	False	True	False	False	False	False	False	False
False	False	False	False	False	False	False	False	False	False	True	False	True	True	False	False	False	False	False	False	False	False	False	False	True	True	False	True	False	False	False
False	False	False	False	True	False	False	False	False	False	True	False	True	True	False	False	False	False	False	False	False	False	False	False	True	False	False	False	False	False	False
False	False	False	False	False	False	False	False	False	False	False	False	False	True	False	False	False	True	True	False	False	False	False	True	True	True	False	False	False	False	False
False	False	False	False	False	False	False	False	False	False	False	False	True	True	False	False	True	False	False	False	False	False	False	False	True	True	False	False	False	False	True
False	False	False	False	False	False	False	False	False	False	False	False	False	False	False	False	False	False	True	False	False	False	False	True	True	True	False	False	False	False	False
False	False	False	False	False	False	False	False	False	False	False	False	True	True	False	True	False	False	False	False	False	True	False	False	True	False	False	False	False	False	False
False	False	False	False	False	False	False	False	False	False	False	True	True	False	False	False	False	False	False	False	False	False	False	True	True	False	False	False	False	False	False
False	False	False	False	False	False	False	False	False	False	False	False	True	False	False	False	False	False	False	False	False	False	False	False	True	False	False	True	True	True	False
False	False	False	False	False	False	False	False	False	False	True	True	False	True	False	False	True	True	False	False	False	False	False	False	True	True	False	False	False	False	False
False	False	False	False	False	False	False	False	False	False	False	False	True	False	False	False	True	True	False	False	False	False	False	True	False	True	False	True	True	False	False
False	False	False	False	False	False	False	False	False	False	False	False	True	False	False	False	False	False	False	False	False	False	False	False	True	True	False	False	False	False	False
True	True	False	False	True	False	False	False	False	False	False	True	False	True	False	False	False	False	True	False	False	False	False	False	True	False	False	False	False	True	False
False	False	False	False	False	False	False	False	False	False	False	False	True	True	False	False	False	False	False	False	False	False	False	False	False	True	False	False	False	False	False
False	False	False	False	False	True	False	False	False	False	False	True	True	True	False	False	False	False	False	False	False	False	False	False	False	True	False	False	False	False	False
False	False	False	False	False	False	False	False	False	False	False	False	True	True	False	False	False	False	True	False	False	False	False	True	True	True	False	False	False	True	False
False	False	False	False	False	False	False	False	True	False	True	False	False	True	False	False	True	False	False	False	False	False	False	False	False	False	False	True	False	False	False
False	False	False	False	False	False	False	False	False	False	False	False	True	True	False	False	True	False	True	False	False	False	False	True	True	True	False	False	False	False	False
False	False	False	False	False	False	False	False	False	False	False	False	True	True	False	False	False	False	False	False	False	True	False	False	True	False	False	False	False	False	False
False	False	True	False	False	False	False	False	False	True	True	False	True	False	False	False	False	False	False	False	False	False	False	False	True	False	False	False	False	False	False
False	False	False	False	False	False	False	False	False	False	False	False	False	True	False	True	False	False	False	True	False	False	False	False	True	False	False	False	False	False	False
False	False	False	False	False	False	False	False	False	False	True	True	True	True	False	False	False	False	False	False	False	False	False	False	False	False	False	True	False	False	False
False	False	False	False	False	False	False	False	False	False	False	False	True	True	False	False	False	False	False	False	False	False	False	False	False	True	False	True	False	False	False
False	False	False	False	False	True	False	False	False	False	False	False	False	True	False	False	False	False	True	False	False	True	False	False	True	True	False	False	False	True	False
False	False	False	False	False	False	False	False	False	True	False	False	False	False	False	False	False	False	False	False	False	False	False	True	True	False	False	False	False	False	False
False	False	False	False	False	False	False	False	False	True	True	False	True	True	False	False	False	False	False	False	False	True	False	False	True	False	False	False	False	False	False
False	False	False	False	False	False	False	False	False	True	False	False	True	True	False	False	True	False	False	False	False	False	False	False	True	True	False	False	True	False	False
False	False	False	False	False	False	False	False	False	True	False	False	False	True	False	False	False	False	False	False	False	False	False	False	True	False	False	False	True	False	False
False	False	False	False	False	False	False	False	False	True	False	False	True	False	False	False	False	False	False	False	False	False	False	False	False	False	False	False	False	False	False
False	False	False	False	False	False	False	False	False	True	False	True	False	False	False	False	False	False	False	False	False	False	False	True	True	True	False	False	True	False	False
False	False	False	False	False	False	False	False	False	False	False	False	True	True	False	False	True	True	False	False	False	False	False	False	True	False	False	True	False	False	False
True	False	False	False	False	False	False	False	False	True	True	False	True	False	True	False	True	False	False	False	False	False	False	False	False	False	False	False	False	False	False
False	False	False	False	False	False	False	False	True	False	False	False	True	False	False	False	True	False	False	False	True	False	False	False	True	False	False	False	True	False	False
False	False	False	False	False	False	False	False	False	False	False	False	True	True	False	False	False	False	False	False	False	False	False	True	False	False	False	False	False	False	False
False	False	False	False	False	False	False	False	False	False	True	False	True	True	False	False	False	False	False	False	False	False	False	False	False	False	False	False	False	False	False
False	False	False	False	False	False	False	False	True	True	False	True	False	True	False	False	False	False	False	False	False	False	False	False	False	False	False	False	True	False	False
True	False	False	False	False	False	False	False	False	False	False	False	True	True	False	False	False	True	False	False	False	True	False	False	True	False	False	False	False	False	False
False	False	False	False	False	False	False	False	False	False	False	False	False	False	False	False	False	False	False	False	False	False	False	True	True	False	False	False	False	False	False
False	False	False	False	False	False	False	False	True	False	False	False	True	False	False	False	False	False	False	False	False	False	False	True	False	False	False	False	False	False	False
False	False	True	False	True	False	False	False	True	False	False	False	True	True	False	False	True	False	False	False	False	False	False	False	True	False	False	False	True	False	False
False	False	False	False	False	False	False	False	False	True	False	False	True	True	False	True	False	False	False	False	False	False	False	False	True	False	False	False	False	False	False
False	False	False	False	False	False	False	False	True	False	False	True	False	True	False	False	True	False	False	False	False	False	False	False	False	False	False	False	True	False	False
False	True	False	False	False	False	False	False	True	False	False	False	False	True	False	False	False	False	False	False	False	False	False	False	True	False	False	False	False	False	False
False	True	False	False	False	False	False	False	False	True	False	False	True	True	False	False	False	False	False	False	True	False	False	False	True	True	False	False	False	False	False
False	False	False	False	False	False	False	False	True	False	True	False	True	False	False	False	False	False	False	False	False	False	False	False	False	False	False	False	False	False	False
False	True	False	False	False	False	False	False	False	False	False	False	True	True	False	False	False	False	False	False	False	False	False	True	True	False	False	False	False	False	False
False	False	False	False	False	False	False	False	False	False	False	True	True	False	False	False	False	False	False	False	False	False	False	False	False	False	False	False	False	False	False
False	False	False	False	True	False	False	False	False	True	False	False	True	False	False	False	False	False	False	False	False	False	False	False	True	False	False	False	False	False	False
False	False	False	False	False	False	False	False	False	True	False	False	False	False	False	False	False	False	False	False	False	False	False	True	True	False	False	False	False	False	True
False	False	False	False	False	False	False	False	False	False	False	False	False	False	False	False	False	True	False	False	False	False	False	False	True	False	False	False	False	False	False
False	False	True	False	False	True	False	False	False	False	False	False	False	True	False	False	False	False	False	False	False	False	False	False	True	False	False	False	True	False	False
False	False	False	False	False	False	False	False	False	False	False	False	True	True	False	False	False	False	False	False	False	False	False	False	False	True	False	False	False	False	False
False	False	False	False	False	False	False	False	False	False	False	False	True	False	False	False	False	False	False	False	False	False	False	False	True	True	False	True	False	False	False
False	False	False	False	False	False	False	False	False	False	False	True	False	True	False	False	False	True	False	False	False	False	False	False	True	False	False	True	False	False	False
False	False	False	False	False	False	False	False	False	False	False	False	False	False	False	False	False	False	False	False	True	False	False	False	False	False	False	True	False	False	False
False	False	False	False	False	False	False	False	False	False	True	False	False	True	True	False	False	False	False	False	True	False	False	True	True	True	False	True	True	False	True
False	False	False	False	True	False	False	False	False	True	False	False	True	False	False	False	False	False	False	False	True	False	False	False	True	True	False	False	False	False	False
False	False	False	False	False	False	False	False	False	True	False	False	True	False	False	False	False	False	True	True	False	False	False	False	True	False	False	False	True	False	False
False	True	False	False	False	False	False	False	False	False	False	False	False	False	False	False	False	False	True	False	False	False	False	True	False	True	False	False	False	False	False
False	True	False	False	False	False	False	False	False	False	True	False	True	True	True	False	True	False	False	False	False	False	False	False	True	False	False	False	False	False	False
False	False	False	False	False	False	False	False	False	True	True	False	True	True	False	False	False	False	False	False	True	False	False	True	True	False	False	False	False	False	False
False	True	False	False	True	False	True	False	False	False	False	True	True	False	True	False	False	False	False	False	False	False	False	False	False	False	False	False	False	False	False
False	False	False	False	False	False	False	False	False	False	True	False	True	False	False	False	False	False	False	False	False	False	False	False	True	True	False	False	False	False	False
False	False	False	False	False	False	False	False	False	True	True	False	True	True	False	False	True	False	False	False	False	False	False	False	True	False	False	False	False	False	False
False	False	False	False	False	False	False	False	False	True	False	False	False	True	False	False	False	True	True	False	False	False	False	False	True	False	False	False	True	False	False
False	False	False	False	False	False	False	False	False	False	True	True	True	True	False	False	True	False	False	False	False	False	False	False	True	False	False	False	False	True	False
False	False	False	False	False	False	False	False	False	True	True	False	True	False	False	False	False	False	False	False	False	False	False	True	False	False	False	False	False	False	False
False	False	False	False	False	True	False	False	True	True	False	False	True	False	False	False	False	False	False	True	False	False	False	True	True	False	False	False	False	False	False
False	False	False	False	False	False	False	False	False	False	False	False	True	True	False	False	False	False	False	False	False	False	False	True	False	False	False	False	False	False	False
False	False	False	False	False	True	False	False	False	False	True	False	True	True	False	False	False	False	False	False	False	False	False	True	False	True	False	False	True	False	False
False	False	False	False	False	False	False	False	False	False	False	False	True	True	False	False	False	True	False	False	False	False	False	False	False	True	False	False	False	False	False
False	False	False	False	False	False	False	False	True	True	True	False	True	True	False	False	False	False	False	False	False	False	False	False	True	False	False	False	True	False	False
False	False	False	False	False	False	False	False	False	True	False	True	False	True	False	False	False	False	False	False	True	False	False	True	False	False	False	False	False	False	False
False	False	False	False	True	False	False	False	False	False	False	False	True	True	False	False	False	True	False	True	False	False	False	False	False	False	False	False	False	False	False
False	False	False	False	False	False	False	False	False	True	False	False	False	False	False	True	True	False	False	False	False	False	False	False	True	False	False	False	False	False	False
False	False	False	False	False	False	False	False	True	False	False	False	False	True	False	False	True	False	False	False	True	False	False	False	True	False	False	False	False	False	False
False	True	False	False	False	False	False	False	True	False	True	False	False	True	False	False	False	True	False	False	False	True	False	True	True	False	False	False	False	True	False
False	False	False	False	False	False	False	False	False	True	False	False	False	True	False	False	True	False	False	False	False	False	False	False	True	True	False	False	False	False	False
False	True	False	False	False	False	False	False	False	False	False	True	False	False	False	False	False	False	False	False	False	False	False	False	False	True	False	True	False	False	False
False	False	False	False	False	False	False	False	False	False	True	False	False	True	False	False	False	False	False	False	False	False	False	False	False	False	False	False	False	False	False
False	False	False	False	False	False	False	False	False	False	False	False	False	True	False	False	False	False	False	False	False	False	False	True	False	False	False	True	False	True	False
False	False	False	False	False	False	False	False	False	False	False	False	True	True	False	False	False	False	False	False	True	False	False	False	False	False	False	False	False	False	False
False	False	False	False	False	False	False	False	False	False	False	False	True	False	False	False	False	False	False	False	False	False	False	False	True	True	False	False	False	False	False
False	False	False	False	False	False	False	False	False	True	False	True	False	True	True	False	False	False	False	False	False	False	False	False	False	False	False	False	True	False	False
False	False	False	False	False	False	False	False	False	True	False	False	True	False	False	True	False	False	True	False	False	False	False	False	False	False	False	False	False	False	True
False	False	False	False	False	False	False	True	False	True	True	False	False	False	False	False	False	False	False	False	False	False	False	False	False	False	False	False	True	False	False
False	False	False	True	False	False	False	False	False	True	False	False	True	True	False	False	False	False	False	False	False	False	True	True	False	False	False	True	False	False	False
False	False	False	False	False	False	False	False	False	False	False	False	True	False	False	False	False	False	False	False	False	False	False	False	True	False	False	False	False	False	False
False	False	False	False	False	False	False	False	False	False	False	False	False	True	False	False	True	True	False	False	False	False	False	False	False	False	False	False	True	False	False
False	False	False	False	False	False	False	False	False	False	True	True	True	False	False	False	False	False	False	False	True	False	False	False	False	False	False	False	False	False	False
False	False	False	False	False	False	False	False	True	True	True	False	True	True	False	False	False	False	False	False	False	False	False	False	True	False	False	False	False	False	False
False	False	False	False	False	False	False	False	False	False	False	False	False	True	False	False	False	False	False	False	False	False	False	True	False	True	False	False	False	False	False
False	True	False	False	False	False	True	False	False	True	False	False	True	False	False	False	False	False	False	False	False	False	True	False	True	False	False	True	False	True	False
False	False	False	False	False	False	False	False	False	True	True	True	True	True	True	False	False	False	False	False	False	False	False	False	True	True	False	False	False	False	True
False	False	False	False	False	True	False	False	False	False	True	False	False	True	False	True	False	False	False	False	False	False	False	False	True	False	False	False	True	False	False
False	False	False	False	False	False	False	False	False	False	False	False	True	False	False	False	False	False	False	False	False	False	False	True	True	False	False	True	False	False	False
False	False	False	False	False	False	False	False	False	False	False	False	False	False	False	False	True	False	False	False	False	False	False	False	False	True	False	False	False	False	False
False	False	False	False	False	False	False	False	False	False	False	False	True	False	False	False	False	True	False	False	False	False	False	False	True	False	False	False	False	False	False
False	False	False	False	False	False	False	False	False	True	False	False	False	True	False	False	True	True	False	False	False	False	False	False	True	True	False	False	True	False	False
False	False	False	False	False	False	False	False	False	False	False	False	True	False	False	False	False	False	False	False	False	False	False	False	False	False	False	True	False	False	False
False	False	False	False	False	False	False	False	False	False	False	False	True	True	False	False	False	False	False	False	False	False	False	False	True	True	False	False	False	False	False
False	False	False	False	False	False	False	False	False	False	False	True	False	True	False	False	True	False	False	False	False	False	False	False	True	False	False	False	False	False	False
False	False	False	False	False	False	False	False	False	False	False	False	True	False	False	False	False	False	False	False	False	False	False	False	True	False	False	False	False	False	False
False	False	False	False	False	False	True	False	False	True	False	True	False	True	False	False	False	False	True	False	False	False	False	False	False	False	False	False	False	False	False
False	False	False	False	False	False	False	False	True	False	False	False	True	False	False	True	False	False	True	False	False	False	False	False	True	True	False	False	False	True	False
False	True	True	False	False	False	True	False	False	False	True	False	True	False	True	False	True	False	False	False	False	False	False	True	False	False	False	False	False	True	False
False	False	False	False	False	False	False	False	False	False	True	True	True	False	False	False	True	True	False	True	False	False	False	True	True	False	False	False	False	False	False
False	False	False	False	False	False	False	False	False	False	True	False	False	False	False	True	False	True	False	False	False	False	False	False	True	False	False	False	True	False	False
False	False	False	False	False	False	False	False	False	False	False	False	False	True	False	False	False	False	False	False	False	True	False	False	False	False	False	False	True	False	False
False	False	False	False	False	True	False	False	False	True	False	False	True	False	False	False	False	True	False	False	False	False	True	False	True	False	False	False	True	False	True
False	False	False	False	False	False	False	False	False	False	False	True	True	False	True	False	False	True	False	False	False	False	False	False	True	False	False	False	False	False	False
False	False	False	False	False	False	False	False	False	True	False	False	False	True	False	False	False	False	False	False	False	True	False	False	True	True	False	False	False	True	False
False	False	False	False	False	False	False	False	False	True	False	False	False	True	False	False	True	False	True	False	False	False	False	True	False	False	False	False	True	False	False
False	False	False	False	False	False	False	False	False	False	False	True	False	False	False	False	False	False	False	False	False	False	False	True	False	True	False	True	False	False	False
False	False	False	False	False	False	False	False	False	False	True	False	False	True	False	False	False	False	False	False	False	False	False	False	True	False	False	False	False	False	False
False	False	False	False	False	False	False	False	False	True	False	False	False	True	False	False	False	False	False	False	False	False	False	False	False	False	False	False	True	False	False
True	True	False	False	False	False	False	False	False	False	False	True	False	True	False	False	True	False	False	False	False	False	False	False	True	False	False	False	False	False	False
False	False	False	False	False	False	False	False	True	False	False	False	False	False	False	False	False	False	False	False	True	True	False	False	False	False	False	False	False	True	False
False	False	False	False	False	False	False	False	True	True	True	False	False	True	False	False	False	True	False	False	False	False	False	False	False	True	True	False	True	False	True
False	True	True	False	False	False	False	False	False	False	False	True	True	False	False	False	False	False	False	False	False	False	False	False	False	True	False	False	False	False	False
False	False	False	False	False	False	False	True	False	False	False	False	True	False	False	False	False	False	False	False	False	False	False	False	False	False	False	False	True	False	False
False	False	True	False	False	False	False	False	False	False	True	False	False	False	False	False	False	True	True	False	False	False	False	False	True	True	False	False	True	False	False
False	False	False	False	False	False	False	False	False	True	False	False	True	True	False	False	True	False	True	False	False	False	False	True	True	False	False	True	False	False	False
False	False	False	False	False	False	True	False	False	False	False	False	False	False	False	False	False	False	False	False	False	False	False	True	True	False	False	False	False	False	True
False	False	True	False	False	True	False	False	False	True	True	False	True	True	False	False	False	False	False	False	False	False	False	False	False	False	False	False	True	False	False
False	False	False	False	False	False	False	False	True	False	False	False	True	True	False	False	False	False	False	False	False	False	False	False	False	True	False	False	False	False	True
False	False	False	False	False	False	False	False	False	True	False	True	True	True	False	False	False	False	False	False	False	False	False	True	True	False	False	True	False	False	False
False	True	True	False	False	False	False	False	False	False	True	True	False	True	False	False	True	True	False	False	False	False	False	False	True	False	False	False	False	False	False
False	True	False	False	False	False	False	False	True	True	True	False	True	True	False	False	False	False	False	False	False	False	False	False	True	False	False	False	False	False	False
False	False	False	False	False	False	False	False	False	True	True	False	True	False	False	False	False	False	False	False	False	False	False	False	True	False	False	False	False	False	False
False	False	False	False	False	False	False	False	False	False	False	False	False	False	False	False	False	False	False	False	False	True	False	False	False	True	False	False	False	False	False
False	True	False	False	False	False	False	False	False	True	True	True	True	True	False	False	False	False	True	False	False	False	False	False	False	False	False	False	True	False	False
False	False	False	False	False	True	False	False	True	False	False	True	True	True	False	False	False	False	False	False	False	True	False	False	False	True	False	True	True	False	False
False	False	False	False	False	False	False	False	False	True	False	False	True	True	False	False	True	False	False	False	False	False	False	False	False	True	True	False	True	False	False
False	False	False	False	False	True	False	True	False	False	True	True	True	False	False	False	False	False	False	False	False	False	False	True	True	False	False	False	False	False	False
False	False	False	False	False	False	False	False	False	True	False	True	True	False	False	False	False	False	False	False	False	False	False	False	True	False	False	False	False	False	False
False	False	False	False	False	False	False	False	False	False	False	False	False	False	False	False	False	False	False	False	False	False	False	False	True	False	False	False	True	False	True
False	False	False	False	False	False	False	False	False	True	False	True	True	False	False	False	False	False	False	False	False	False	False	True	True	False	False	False	False	False	False
False	False	False	False	False	False	True	False	False	True	False	True	True	False	False	False	False	False	False	False	False	False	False	False	True	True	False	False	False	False	True
False	False	False	False	False	False	False	False	False	False	False	False	False	False	False	False	False	False	False	False	False	False	True	False	False	True	False	False	False	False	False
False	False	True	False	False	False	False	False	False	False	False	False	False	False	False	False	True	False	False	False	False	False	False	False	False	False	False	False	False	False	False
False	False	False	False	False	False	True	False	True	False	False	False	True	False	False	False	False	False	False	False	False	False	False	True	True	False	False	False	False	False	False
False	False	False	False	False	False	False	False	False	True	False	False	False	True	False	False	True	False	False	False	False	False	False	False	True	False	False	False	True	False	False
False	False	False	False	False	False	False	False	False	False	False	False	False	True	False	False	False	False	True	False	False	False	False	False	True	False	False	False	False	False	False
False	False	False	False	False	False	False	False	False	True	False	True	True	False	False	False	False	False	False	False	False	False	True	False	True	True	True	False	False	False	False
False	False	False	False	False	False	False	False	False	False	False	False	True	True	False	False	False	False	False	False	False	False	False	False	True	False	False	True	False	False	False
False	False	False	False	False	False	False	False	False	True	False	False	True	False	False	False	False	True	False	False	False	False	False	True	True	False	False	False	False	False	False
False	False	False	False	False	False	False	False	False	False	True	True	False	True	False	False	False	False	False	False	True	False	False	False	True	False	False	False	False	False	False
False	False	False	False	False	False	False	False	False	False	False	False	True	True	False	False	False	False	False	False	False	False	False	False	True	False	False	False	True	False	True
False	False	False	False	False	False	False	False	True	True	False	False	True	True	False	True	False	False	False	False	False	False	False	False	True	True	False	False	False	False	False
False	False	False	False	False	False	False	False	False	False	False	False	False	False	False	False	True	False	False	False	True	False	False	False	True	True	False	False	False	False	False
False	False	False	False	False	False	False	False	False	False	False	True	False	True	False	False	False	False	False	False	False	False	False	False	True	False	False	False	True	False	False
False	False	False	False	False	False	False	False	True	False	False	False	False	True	False	False	False	True	False	False	False	False	False	False	False	True	False	False	True	False	False
False	False	False	False	False	False	False	False	False	True	False	False	True	True	False	False	False	False	False	False	False	False	False	False	True	False	False	True	True	False	True
False	False	False	False	False	False	False	False	False	False	False	False	True	False	False	False	False	False	False	False	False	True	False	True	False	False	False	True	False	False	False
False	True	False	False	False	False	False	True	False	False	True	False	False	True	False	False	False	False	True	False	False	True	False	True	True	False	False	False	False	False	False
False	False	False	False	False	False	False	False	False	False	False	False	True	False	False	False	False	False	True	False	False	False	False	False	False	False	False	False	True	False	False
False	False	False	False	False	False	False	False	True	False	False	False	True	True	False	False	False	False	False	False	False	False	False	False	False	True	False	False	False	False	False
False	False	False	False	False	False	False	False	False	True	False	True	True	False	False	False	False	False	False	False	False	False	False	False	False	False	False	False	True	False	False
True	False	False	False	False	False	False	False	False	False	False	False	True	False	False	False	False	False	False	False	False	False	False	False	False	True	False	False	False	False	False
False	False	False	False	False	False	False	True	False	False	False	False	True	True	False	False	False	False	False	False	False	False	False	False	False	True	False	True	True	False	False
False	False	False	False	False	False	False	False	False	False	True	False	False	True	False	False	False	True	False	False	False	False	False	False	False	False	False	False	True	False	False
False	False	False	False	False	False	False	False	False	True	True	True	False	False	False	False	True	False	False	False	False	False	True	False	False	True	False	False	True	False	False
False	False	False	True	False	False	False	False	False	False	False	True	True	False	False	False	False	False	False	True	False	False	False	False	True	True	False	False	False	False	False
False	True	False	False	True	False	False	False	False	True	False	True	False	False	False	False	False	True	False	False	False	False	False	False	True	False	False	False	True	False	False
False	False	True	False	False	False	False	False	False	True	False	False	False	True	False	False	True	False	False	False	True	False	False	True	True	False	False	True	True	False	False
False	False	False	False	False	False	False	False	False	True	False	False	False	True	False	False	False	True	False	False	False	False	False	True	True	False	False	False	True	False	True
False	False	False	False	False	False	False	False	False	False	False	False	False	False	False	False	True	False	False	False	True	False	False	False	False	False	False	False	False	False	False
False	False	False	False	False	False	False	False	False	False	False	True	True	False	True	False	False	False	False	False	True	False	False	True	True	False	False	False	False	False	False
False	False	False	False	False	False	False	False	False	False	True	False	True	False	False	False	True	True	False	False	True	True	False	False	True	False	False	False	True	False	False
False	False	False	False	False	False	False	False	False	False	True	False	True	True	False	True	False	True	True	False	False	False	False	False	False	False	False	False	False	False	False
False	False	False	False	False	False	False	False	True	False	False	False	False	True	False	False	False	False	True	False	True	True	False	True	False	False	False	False	False	False	True
False	False	False	False	False	False	False	False	False	False	False	False	True	False	False	False	True	False	False	False	False	False	False	False	True	False	False	False	False	False	False
False	False	False	True	False	False	False	False	False	False	False	False	True	True	False	False	False	False	False	False	False	False	False	False	False	False	False	False	True	False	False
False	False	False	False	False	False	False	False	False	True	True	False	True	False	False	False	False	True	False	False	False	False	False	False	True	True	False	False	True	False	False
False	False	False	False	False	False	False	False	False	False	True	False	False	False	False	False	True	False	True	False	False	False	False	False	True	True	False	True	False	False	False
False	False	False	True	False	False	False	False	False	False	True	False	True	False	False	False	False	False	False	False	True	False	False	True	False	False	False	True	False	False	False
False	False	False	False	False	False	False	False	False	True	True	False	True	True	False	False	False	False	False	False	False	False	False	False	True	False	False	False	False	False	False
True	False	False	False	False	False	False	False	False	False	False	False	False	True	False	False	False	False	False	False	False	False	False	False	False	True	False	False	True	False	False
False	False	False	False	False	False	False	True	True	False	True	False	True	False	False	False	False	False	False	False	False	False	False	True	True	False	False	False	False	False	False
False	False	False	False	False	False	False	False	True	True	False	False	True	True	False	False	False	True	True	False	False	False	False	True	True	True	False	False	False	False	False
False	False	False	False	False	False	False	False	False	False	False	False	False	True	False	False	False	False	False	False	False	False	False	True	True	False	False	True	False	False	False
False	False	True	False	False	False	False	False	False	False	False	False	True	False	False	False	False	True	False	False	True	False	False	True	True	True	False	False	False	False	False
False	False	False	False	False	False	False	False	False	False	False	False	True	True	False	True	True	False	True	False	False	False	False	False	False	True	False	False	False	False	False
False	False	False	False	False	False	False	False	False	True	True	False	True	False	False	False	False	False	False	False	True	False	False	False	False	True	False	False	False	False	False
False	False	False	False	False	True	False	False	False	True	False	True	True	False	False	False	True	False	False	False	True	False	False	False	True	True	False	False	False	False	False
False	False	False	False	False	False	False	False	False	False	False	True	False	True	False	True	False	False	False	False	False	False	False	False	True	False	False	True	False	True	False
False	False	False	False	False	False	False	False	True	False	False	False	True	True	False	False	False	False	False	False	False	False	False	False	True	True	False	False	True	False	False
True	False	False	False	False	False	False	False	False	False	True	False	True	True	False	False	True	False	False	False	False	False	False	True	True	True	False	True	False	False	False
False	True	False	True	False	False	False	False	False	True	False	False	True	False	False	False	True	False	False	False	False	False	False	False	False	False	False	False	False	False	False
True	False	False	False	False	False	False	False	False	False	False	False	True	False	False	False	True	False	False	False	False	True	False	False	True	False	False	False	True	False	False
False	False	False	False	False	False	False	False	False	False	False	False	False	True	False	False	False	False	False	False	False	False	False	False	True	False	False	False	True	False	False
False	False	False	False	False	False	False	False	False	False	True	True	True	False	False	False	True	False	False	False	False	False	False	False	True	False	False	False	False	False	False
False	False	False	False	False	False	False	False	True	False	False	False	True	True	False	False	False	False	False	False	False	False	False	False	True	False	False	False	False	False	False
False	False	False	False	False	False	False	False	False	True	False	True	True	True	False	False	False	False	False	False	False	False	False	False	True	False	False	False	False	False	False
False	False	False	False	False	False	False	False	False	False	False	False	False	False	False	True	False	False	False	False	False	False	False	False	True	False	False	False	False	False	False
False	False	False	False	False	True	False	False	False	False	True	False	True	True	False	True	False	False	False	False	False	False	False	True	False	True	False	False	True	False	False
False	False	False	False	False	False	False	False	False	False	True	True	True	False	False	False	False	False	False	False	False	False	False	False	False	False	False	True	False	False	False
False	False	False	False	False	True	False	False	False	True	False	False	True	True	False	False	False	False	False	False	False	False	False	False	False	False	False	False	False	False	False
False	False	False	False	False	False	False	False	True	False	True	False	True	False	False	False	False	False	False	False	False	False	False	True	True	True	False	False	False	False	False
False	False	False	False	False	False	False	False	False	True	False	False	True	False	False	False	False	False	False	False	False	False	False	False	False	True	False	False	False	False	False
False	False	False	False	False	False	False	False	False	True	False	False	False	True	False	False	False	False	False	False	False	False	False	False	True	False	False	False	False	False	False
False	True	False	False	False	True	False	True	False	True	False	False	False	True	False	False	False	False	False	False	False	False	False	False	True	True	False	True	True	False	False
False	False	False	False	False	False	False	False	False	False	False	False	True	True	False	True	False	False	False	False	True	False	False	False	True	True	False	False	False	False	False
False	False	False	False	False	False	False	False	False	True	False	True	False	True	False	False	False	False	False	False	False	True	False	True	False	False	False	False	False	False	False
False	False	False	False	False	False	False	False	False	True	False	False	True	True	False	False	False	False	True	True	False	False	False	True	True	True	False	False	False	False	False
False	False	False	False	False	False	False	False	False	True	False	False	True	False	False	False	True	False	False	False	False	False	False	False	False	True	False	False	False	False	False
False	False	False	False	False	False	False	False	False	True	False	True	True	True	False	False	True	False	False	False	True	False	False	False	True	False	False	False	False	False	False
False	False	False	False	False	False	False	True	False	False	False	True	False	True	False	False	False	False	False	False	True	False	False	False	False	False	False	True	False	False	True
True	False	False	False	False	False	False	False	False	True	False	True	True	False	False	False	False	False	True	False	False	False	False	False	False	True	False	False	True	False	False
False	False	False	False	False	False	False	False	False	False	False	False	True	False	False	True	False	False	True	False	False	True	False	False	True	False	False	False	True	True	False
False	False	False	False	False	False	False	False	False	True	False	False	False	False	False	False	False	False	False	False	False	False	False	True	True	True	False	False	False	False	False
False	False	False	False	False	False	False	False	False	True	False	False	True	False	False	False	False	False	False	False	False	False	False	True	True	True	False	True	False	False	False
False	False	False	False	False	False	False	True	False	False	False	False	True	True	True	False	False	True	False	True	False	False	False	False	True	False	False	False	True	False	False
True	False	False	False	False	False	False	False	False	True	False	False	True	True	False	False	False	False	False	False	False	False	False	False	True	True	False	False	True	False	False
True	False	False	False	False	False	True	False	False	False	False	False	True	True	False	False	False	False	False	True	False	False	False	False	True	False	False	False	False	False	True
False	False	False	False	False	False	False	False	False	False	False	False	False	False	False	False	False	False	True	True	False	False	False	True	True	True	False	True	False	False	False
False	False	False	False	False	False	False	False	False	False	True	False	True	False	False	False	False	False	False	False	False	False	False	True	True	True	False	False	False	False	False
False	True	False	False	False	False	False	False	False	False	False	True	True	False	False	False	False	False	False	False	False	False	False	True	True	False	False	False	False	False	False
False	False	False	False	False	False	False	False	False	False	False	False	True	True	False	False	False	False	False	False	False	False	False	True	False	False	False	False	False	False	False
False	False	False	False	False	False	False	False	False	True	False	False	True	False	False	False	False	False	False	False	False	False	False	False	False	True	False	False	False	False	False
False	False	False	False	False	False	False	False	False	True	True	False	False	True	False	False	False	False	False	False	False	False	False	False	False	False	False	False	True	False	False
False	False	False	False	False	False	False	False	False	True	False	False	True	True	False	False	False	False	False	False	False	False	False	False	False	True	False	False	False	False	False
False	False	False	False	False	False	False	False	False	False	False	False	False	True	False	False	False	False	False	False	False	False	False	True	True	True	False	False	False	False	False
False	False	False	False	False	False	False	False	True	True	False	False	True	False	False	False	False	False	False	False	True	False	False	False	False	True	False	False	False	False	False
False	False	False	False	False	False	False	False	False	False	True	False	True	False	True	False	False	False	False	False	False	False	False	True	False	False	False	True	False	False	False
False	False	False	False	False	False	False	False	False	True	False	False	False	True	False	False	False	True	True	False	False	False	False	False	True	False	False	False	True	False	False
False	False	False	False	False	False	False	False	False	True	False	False	False	False	False	False	False	False	False	False	False	False	False	False	True	True	False	False	False	False	False
False	False	False	False	False	False	False	False	False	False	True	False	True	False	False	False	False	False	False	False	False	False	False	True	True	False	False	False	True	False	False
True	False	False	False	False	False	False	False	False	False	False	True	True	True	True	False	False	False	False	False	False	False	False	False	True	False	False	True	False	True	True
False	False	False	False	False	False	False	False	False	True	True	False	True	False	False	False	False	False	False	False	False	False	False	False	False	False	False	False	True	False	False
False	False	False	False	False	False	False	False	False	False	False	False	False	True	False	False	True	False	False	False	False	True	False	False	False	True	False	False	False	False	False
False	False	False	False	False	False	False	False	True	True	False	False	True	False	False	False	True	False	False	False	False	False	False	False	True	True	False	False	False	False	False
False	False	False	False	False	False	False	False	False	False	True	False	False	True	False	True	False	False	True	False	False	False	False	True	True	True	False	True	False	False	False
False	False	False	False	False	False	False	False	True	False	False	False	True	False	False	False	False	True	False	False	False	False	False	True	True	True	False	False	False	False	False
False	False	False	False	False	False	False	False	False	True	False	True	False	False	False	False	False	False	False	False	False	False	True	False	False	False	False	True	False	False	False
False	False	False	True	False	True	False	False	False	False	False	False	True	False	False	False	False	False	False	False	False	False	False	True	True	False	False	False	False	False	False
False	False	False	False	False	False	False	False	False	False	True	False	False	False	True	False	False	False	False	False	False	False	False	True	True	True	False	False	True	False	False
False	False	False	False	False	False	False	False	True	True	True	True	True	False	False	False	False	False	False	False	False	False	False	True	False	True	False	False	False	False	False
False	False	False	False	False	False	False	False	False	False	False	False	True	False	False	False	False	True	False	False	False	False	False	False	True	True	False	False	False	False	False
False	False	False	False	False	False	False	False	False	True	False	True	True	False	True	False	False	False	False	False	True	False	False	False	True	False	False	True	True	False	False
False	True	False	False	False	False	False	False	False	True	False	False	True	False	False	False	False	False	False	False	False	False	False	False	False	True	False	False	True	False	True
False	False	False	False	False	False	False	True	True	True	False	False	False	False	True	False	False	False	False	False	False	False	False	True	True	True	False	False	False	False	True
False	False	False	False	False	False	False	False	False	False	False	False	False	True	False	False	False	True	False	False	False	False	False	False	False	False	False	False	True	False	False
False	False	False	False	False	False	False	True	False	False	False	False	False	True	False	False	False	False	False	False	False	False	False	False	True	True	False	False	False	False	False
False	False	False	False	False	False	False	False	False	False	False	False	True	False	False	False	False	False	False	False	False	False	False	False	True	False	False	False	False	False	False
False	False	False	False	False	False	False	False	False	True	False	False	True	True	False	False	False	False	False	False	False	False	False	True	False	False	False	False	False	False	False
False	True	False	False	False	False	False	False	False	True	False	True	True	True	False	False	False	False	False	False	False	False	False	False	True	False	False	False	False	False	False
False	False	False	False	False	False	False	True	False	False	True	False	False	True	False	False	False	False	False	False	False	False	False	False	False	True	False	False	False	False	False
False	False	False	False	False	False	False	False	False	False	False	False	False	True	True	False	False	False	False	False	False	False	False	False	False	False	False	False	False	False	False
False	False	False	False	False	False	False	False	False	False	False	True	True	True	False	False	False	False	False	False	False	False	False	True	True	False	False	False	False	False	False
False	True	False	False	False	False	False	False	True	True	False	False	True	True	False	False	False	False	False	False	False	False	False	False	False	True	False	False	False	False	False
False	False	False	False	False	False	False	False	False	False	False	False	True	True	False	False	False	False	False	True	False	False	False	False	True	False	False	False	False	False	False
True	True	False	False	False	False	False	False	False	False	False	False	False	True	False	False	False	True	False	False	False	False	False	False	False	False	False	False	False	True	True
True	False	False	False	False	False	False	False	True	False	False	False	True	False	False	False	False	True	False	False	False	False	False	False	True	False	False	False	False	False	False
False	False	False	False	False	False	False	False	False	False	False	False	False	False	False	False	False	False	False	False	True	False	False	True	True	True	False	False	True	False	True
False	False	True	False	False	False	True	False	False	False	False	False	True	False	False	False	True	False	False	False	False	False	False	False	True	False	False	False	False	False	False
False	False	False	False	False	False	False	False	False	False	False	False	True	True	False	False	False	False	False	False	False	False	False	False	False	False	False	False	True	False	False
False	False	False	False	False	False	False	False	False	False	False	False	True	False	False	False	False	False	False	False	False	False	False	False	False	True	False	True	False	False	False
False	False	True	False	False	False	False	False	False	True	False	False	False	True	True	True	False	True	False	False	True	False	False	False	False	False	False	False	False	False	False
False	False	False	False	False	True	False	False	False	True	True	False	False	True	False	False	False	False	False	False	False	False	False	True	False	False	False	False	True	False	True
False	False	False	False	False	False	False	False	False	True	False	False	True	True	False	False	False	False	False	False	True	False	False	False	True	True	False	True	False	False	False
False	False	False	False	True	False	False	False	False	True	False	True	False	True	True	False	False	False	False	False	False	False	False	False	True	True	False	False	True	False	False
False	False	False	False	False	True	True	False	False	False	False	True	False	True	False	False	True	False	False	False	False	False	False	False	False	False	False	False	True	False	False
False	False	True	False	False	False	False	False	False	True	True	False	True	True	False	False	False	False	False	False	False	False	False	False	True	False	False	False	True	False	False
True	False	False	False	False	False	False	True	False	False	False	False	True	True	False	True	False	False	False	False	True	False	False	False	False	False	False	False	False	False	False
False	False	False	False	False	False	False	False	True	True	False	False	False	True	False	False	False	False	True	True	False	False	False	False	True	True	False	False	False	True	False
False	False	False	False	False	False	False	False	False	False	False	False	True	True	True	False	False	False	False	False	False	False	False	False	False	False	False	False	False	False	False
False	False	False	False	False	False	False	False	False	False	False	False	True	False	False	False	False	False	False	False	False	False	False	False	True	False	False	False	False	False	False
False	False	False	False	False	False	False	False	False	True	False	False	True	True	False	False	False	False	True	False	True	False	False	True	True	True	False	False	False	False	False
False	False	False	False	False	False	False	False	False	True	False	False	False	False	False	False	True	False	False	False	False	False	False	False	True	True	False	False	False	False	False
False	False	False	False	False	False	False	False	False	False	False	False	True	False	False	False	False	True	False	False	True	False	False	False	True	True	False	True	False	False	False
False	False	False	False	False	False	False	False	False	True	False	False	True	True	False	False	False	False	False	False	False	True	False	True	False	False	False	False	False	False	False
False	True	False	False	False	False	False	False	False	True	False	True	True	True	False	False	False	False	False	False	False	False	False	True	True	True	False	False	True	False	False
False	False	False	False	False	False	True	False	False	False	True	True	False	False	False	False	False	False	False	False	False	True	False	False	False	False	False	False	False	False	False
False	False	False	False	False	False	False	False	True	True	False	True	True	True	False	False	False	False	True	False	False	False	True	False	False	True	False	False	False	False	False
False	False	False	False	False	False	True	False	False	True	False	False	True	False	False	True	True	True	False	False	False	False	False	False	True	False	False	False	True	False	False
False	False	False	False	False	False	False	False	False	True	False	False	False	True	False	False	False	True	False	False	False	True	False	False	True	False	False	False	False	False	False
False	False	False	False	False	False	False	False	False	True	False	False	False	False	False	False	False	False	False	False	False	False	False	False	True	False	False	False	False	False	False
False	False	False	False	False	False	False	False	False	True	True	False	True	True	False	False	False	False	False	False	False	False	False	True	True	True	False	False	False	False	False
False	False	False	False	False	True	False	False	False	False	False	False	False	True	False	False	False	False	False	True	True	False	False	True	True	False	False	False	False	False	False
False	False	False	False	False	False	False	False	True	True	True	True	False	False	False	False	False	False	False	False	False	False	False	False	False	False	False	False	True	False	False
False	False	False	False	False	False	False	False	False	False	False	True	True	True	False	False	False	False	False	False	False	False	False	False	True	True	False	False	False	False	False
False	False	False	False	False	False	False	False	False	False	False	False	True	False	False	False	False	False	False	False	False	False	False	False	True	False	False	False	True	False	False
False	False	False	False	False	False	False	False	False	False	False	False	True	False	False	False	False	False	True	False	False	False	False	True	False	False	False	False	False	False	False
False	False	False	False	False	False	False	False	False	False	False	False	False	False	False	False	False	True	False	False	False	False	False	False	False	False	False	False	True	True	False
False	False	False	False	False	False	False	False	False	False	False	True	False	False	False	False	False	False	False	False	False	False	False	False	True	False	False	True	False	False	False
False	False	False	False	False	False	True	False	False	False	False	False	False	False	False	True	False	False	False	False	False	False	False	True	True	False	False	False	False	False	False
False	False	False	False	False	False	False	False	False	False	False	False	True	False	False	False	False	False	False	False	False	True	False	False	False	False	False	True	False	False	False
False	False	False	False	False	True	False	False	False	False	False	False	True	False	False	False	False	False	True	False	False	False	False	False	True	False	False	True	False	False	False
False	False	False	False	False	False	False	False	True	False	False	True	True	True	False	False	False	False	False	False	False	False	False	False	True	False	False	False	False	False	False
False	False	False	False	False	False	False	True	False	True	False	False	False	True	False	False	False	False	False	False	False	True	False	False	True	True	False	False	False	False	True
False	False	False	False	False	False	False	False	False	False	False	False	False	True	False	False	False	False	False	False	False	False	False	True	False	False	False	False	False	False	False
False	False	False	False	False	True	False	False	True	False	False	False	True	True	False	False	True	False	False	False	False	False	False	True	False	True	False	False	True	False	False
False	False	False	False	False	True	False	False	False	True	False	True	True	True	False	False	False	False	False	False	False	False	False	False	False	False	False	False	False	False	False
False	False	False	False	False	False	False	False	False	True	False	False	True	True	False	False	False	True	False	False	False	False	False	False	False	False	False	False	False	False	True
False	False	False	False	False	False	False	False	False	False	False	False	True	True	False	False	False	False	False	False	False	False	False	False	True	False	False	False	False	False	False
False	False	False	False	False	True	False	False	False	True	False	False	True	False	False	False	True	False	True	False	False	False	False	True	True	True	False	False	False	False	False
False	False	False	False	True	False	False	False	False	False	False	False	False	True	False	False	False	False	False	False	False	False	False	False	False	True	False	False	False	False	False
False	False	False	False	False	False	False	False	False	True	True	True	False	False	False	False	False	False	False	False	False	False	False	True	True	True	False	False	False	False	False
False	False	False	True	False	False	False	False	False	True	False	True	True	True	False	False	True	False	False	False	False	False	False	True	False	True	False	True	False	False	False
False	False	True	False	False	False	False	False	False	False	False	False	True	False	False	True	False	False	True	False	False	False	False	True	False	True	False	False	True	False	False
False	False	False	False	False	False	False	False	False	False	False	True	True	True	False	False	False	False	False	False	False	False	False	False	False	False	False	False	False	False	False
False	False	False	False	False	False	False	False	False	False	False	False	True	False	False	False	False	False	False	False	False	False	False	False	True	False	False	False	False	False	False
False	False	False	False	False	False	False	False	False	False	False	False	True	True	False	False	True	False	False	False	False	False	False	True	True	True	False	False	False	False	False
False	False	False	False	False	True	True	False	False	True	True	False	True	True	False	False	False	False	False	False	True	False	False	True	False	True	False	False	False	False	False
False	False	False	False	False	False	False	False	False	False	False	False	True	False	False	False	False	False	False	False	False	False	False	False	False	False	False	False	False	False	False
False	False	False	False	False	False	False	False	False	False	True	False	False	False	False	False	False	False	False	False	False	False	True	False	True	False	False	False	False	False	False
False	False	False	False	False	False	False	True	True	False	False	False	False	False	False	False	False	False	False	False	False	False	False	False	True	False	False	False	False	False	False
False	False	False	False	False	False	False	False	False	False	False	False	False	False	False	False	False	False	False	False	False	True	False	True	True	False	False	False	False	False	False
False	False	False	False	False	False	False	False	False	False	True	True	True	False	False	False	False	False	False	False	False	False	False	False	True	True	False	False	False	False	False
False	False	False	False	False	False	False	False	False	False	True	False	True	True	False	False	False	False	False	False	True	False	False	False	True	False	False	False	True	False	False
False	False	False	False	False	False	False	False	False	True	False	True	True	False	False	False	False	False	False	False	False	False	False	False	False	False	False	False	True	False	False
False	False	False	False	False	False	False	False	False	False	True	False	True	False	False	False	False	False	False	False	False	False	True	True	True	False	False	True	True	False	False
False	False	False	False	False	False	False	False	True	True	True	True	True	True	False	False	False	False	False	False	True	True	False	False	False	False	False	False	False	False	False
False	False	False	False	False	False	False	False	True	True	False	True	True	True	False	False	False	False	False	False	False	False	False	False	True	False	False	False	False	False	True
False	False	False	False	False	False	False	False	False	False	False	False	True	True	False	False	False	False	False	False	False	False	False	False	True	True	False	False	False	False	False
False	False	False	False	False	False	False	False	False	False	False	True	False	False	False	False	True	False	False	False	False	False	False	False	True	False	False	False	False	False	False
False	False	False	False	False	False	False	False	False	False	True	False	True	False	False	False	False	True	False	False	False	False	True	False	False	False	False	False	False	False	False
False	False	False	False	False	False	False	False	True	False	False	False	False	False	False	False	False	False	False	False	False	False	False	False	True	True	False	False	True	False	False
False	False	False	False	False	True	False	False	True	False	True	True	True	True	False	False	False	False	False	False	False	False	False	False	True	False	False	False	False	False	False
False	False	False	False	False	False	False	False	False	True	False	False	False	False	False	False	False	False	False	False	False	False	False	False	False	False	False	False	False	False	False
False	False	False	False	False	False	False	False	False	False	False	False	True	False	False	False	False	True	False	False	False	False	False	False	False	False	False	False	True	False	False
False	False	True	False	False	False	True	False	False	False	False	False	False	False	False	False	False	False	False	False	False	False	False	True	False	True	False	False	True	False	False
False	False	False	False	False	False	False	False	False	True	False	True	True	False	False	False	False	False	False	False	False	False	False	False	False	True	False	False	True	False	False
False	False	False	False	False	False	False	False	False	True	False	False	True	True	False	False	False	False	False	False	False	False	False	False	False	True	False	False	True	False	False
False	False	False	False	False	False	False	False	True	False	False	True	True	True	False	False	True	False	False	False	False	False	False	False	False	True	False	False	False	False	False
False	False	False	False	False	False	False	False	False	False	True	True	True	True	False	False	True	False	True	False	True	False	False	True	False	True	False	True	False	False	True
[truncated: 3,001 more rows]
